# Supplementary material for: Highly efficient field-free switching of perpendicular yttrium iron garnet with collinear spin current
Source: Nat Commun. 2024 Apr 13;15:3201. doi: 10.1038/s41467-024-47577-x (PMC11016059; doi:10.1038/s41467-024-47577-x)
Supplement: Supplementary file 4 — Source Data [file 41467_2024_47577_MOESM4_ESM.xlsx]

## Sheet: Fig.1
Fig.1c		Fig.1d		Fig.1e
30.002	1.02196	300.01	1.01894	substrate		10 nm		30 nm		60 nm		90 nm
29.007	0.93652	290.02	0.99063	49.204	8.736	49.21	15.6	49.2	11.968	49.214	14.859	49.182	7.02
28.004	1.03072	280.02	0.9992	49.212	9.984	49.212	14.4	49.202	12.672	49.216	17.145	49.184	7.605
27.004	0.96055	270.02	1.02735	49.214	7.488	49.214	15.6	49.204	7.392	49.218	10.287	49.186	8.19
26.011	0.97794	260.02	1.01447	49.216	17.472	49.216	15.6	49.206	10.912	49.22	13.716	49.188	5.265
25.006	0.9186	250.02	1.02628	49.218	18.72	49.218	9.6	49.208	10.912	49.222	6.858	49.19	9.945
24.005	1.04195	240.01	1.00786	49.22	12.48	49.22	13.2	49.21	10.208	49.224	10.287	49.192	5.265
23.005	0.94694	230.02	1.00705	49.222	11.232	49.222	20.4	49.212	15.488	49.226	11.43	49.194	5.265
22.002	1.01944	220.02	1.00499	49.224	16.224	49.224	16.8	49.214	11.968	49.228	9.144	49.196	5.265
21.006	1.01216	210.02	1.01823	49.226	13.728	49.226	16.8	49.216	8.448	49.23	11.43	49.198	7.02
20.005	1.03375	200.01	1.03011	49.228	11.232	49.228	14.4	49.218	9.504	49.232	16.002	49.2	7.02
19.004	1.03097	190	1.00268	49.23	17.472	49.23	7.2	49.22	4.928	49.234	11.43	49.202	5.85
18.004	0.98905	180.01	1.01502	49.232	7.488	49.232	9.6	49.222	11.264	49.238	10.287	49.204	9.945
17.005	1.01687	170.01	1.01005	49.234	16.224	49.234	6	49.224	10.912	49.242	16.002	49.206	4.68
16.007	0.95594	160.01	0.99662	49.236	16.224	49.236	13.2	49.226	8.8	49.244	6.858	49.208	7.02
15.005	1.02309	150.02	0.97823	49.238	16.224	49.238	10.8	49.228	11.968	49.246	13.716	49.21	5.265
14.005	0.97591	140.01	0.92837	49.24	16.224	49.24	13.2	49.23	11.968	49.248	5.715	49.212	9.945
13.004	1.00311	130.01	0.88073	49.242	16.224	49.242	20.4	49.232	10.56	49.25	18.288	49.214	8.775
12.005	1.0366	120.01	0.85908	49.244	14.976	49.244	8.4	49.234	5.984	49.252	12.573	49.216	6.435
11.005	1.07994	110.01	0.81833	49.246	18.72	49.246	12	49.236	8.448	49.254	16.002	49.218	8.775
10.005	0.97248	100.01	0.76123	49.248	9.984	49.248	14.4	49.238	11.616	49.256	5.715	49.22	12.87
9.005	1.049	90.01	0.72617	49.25	16.224	49.25	12	49.24	11.616	49.258	10.287	49.222	8.19
8.005	1.02362	80.02	0.66729	49.252	17.472	49.252	12	49.242	10.56	49.26	9.144	49.224	5.85
7.004	0.97717	70.01	0.60757	49.254	14.976	49.254	14.4	49.244	9.504	49.262	10.287	49.226	8.19
6.005	1.02927	60.01	0.55863	49.256	16.224	49.256	19.2	49.246	9.856	49.264	11.43	49.228	9.945
5.005	0.99356	50.01	0.47141	49.258	14.976	49.258	16.8	49.248	8.8	49.266	6.858	49.23	7.02
4.006	1.03668	40.02	0.39151	49.26	11.232	49.26	9.6	49.25	8.096	49.268	13.716	49.232	12.285
3.006	1.0521	30.02	0.32846	49.262	18.72	49.262	13.2	49.252	8.096	49.27	11.43	49.234	8.775
2.005	1.04441	20.02	0.24268	49.264	13.728	49.264	19.2	49.254	9.152	49.272	10.287	49.236	10.53
1.006	0.94401	10.02	0.14267	49.266	6.24	49.266	14.4	49.256	8.8	49.274	12.573	49.238	5.85
0.006	0.97931	0.03	0.04243	49.268	9.984	49.268	8.4	49.258	5.984	49.276	11.43	49.24	11.7
-0.993	0.96479	-9.97	-0.05011	49.27	13.728	49.27	16.8	49.26	11.616	49.278	13.716	49.242	5.85
-1.994	1.00167	-19.97	-0.15563	49.272	13.728	49.272	6	49.262	11.968	49.28	11.43	49.244	8.775
-2.994	1.05486	-29.97	-0.24918	49.274	18.72	49.274	8.4	49.264	8.096	49.282	16.002	49.246	5.265
-3.995	1.00596	-39.97	-0.34978	49.276	14.976	49.276	15.6	49.266	7.744	49.284	13.716	49.248	5.85
-4.995	0.98953	-49.97	-0.42778	49.278	8.736	49.278	10.8	49.268	10.56	49.286	26.289	49.25	11.115
-5.994	1.039	-59.97	-0.50475	49.28	7.488	49.28	14.4	49.27	10.912	49.288	10.287	49.252	10.53
-6.995	0.93144	-69.97	-0.58717	49.282	18.72	49.282	10.8	49.272	8.8	49.29	16.002	49.254	4.68
-7.994	1.05953	-79.97	-0.64156	49.284	9.984	49.284	15.6	49.274	8.448	49.292	12.573	49.256	7.02
-8.994	0.94226	-89.98	-0.69687	49.286	18.72	49.286	14.4	49.276	9.504	49.294	12.573	49.258	7.605
-9.994	1.01886	-99.97	-0.76544	49.288	13.728	49.288	20.4	49.278	9.152	49.296	16.002	49.262	8.775
-10.996	0.94016	-109.97	-0.81259	49.29	18.72	49.29	22.8	49.28	7.04	49.298	8.001	49.264	9.36
-11.995	0.88231	-119.98	-0.85352	49.292	11.232	49.292	9.6	49.282	7.04	49.3	14.859	49.266	6.435
-12.995	0.94944	-129.97	-0.91266	49.294	18.72	49.294	10.8	49.284	11.968	49.302	6.858	49.268	7.02
-13.995	0.92642	-139.97	-0.95612	49.296	11.232	49.296	13.2	49.286	10.912	49.304	11.43	49.27	7.605
-14.996	0.87898	-149.99	-0.97206	49.298	8.736	49.298	19.2	49.288	11.968	49.306	9.144	49.272	5.85
-15.993	0.79475	-159.97	-0.98404	49.3	7.488	49.3	10.8	49.29	9.152	49.308	11.43	49.274	7.02
-16.995	0.63066	-169.98	-0.98117	49.302	13.728	49.302	12	49.292	9.504	49.31	11.43	49.276	8.775
-17.995	0.382	-179.99	-0.99764	49.304	8.736	49.304	10.8	49.294	8.8	49.314	10.287	49.278	4.68
-18.995	0.17668	-189.98	-0.99382	49.306	11.232	49.306	15.6	49.296	8.448	49.316	13.716	49.28	6.435
-19.995	-0.19066	-199.98	-1.00808	49.308	7.488	49.308	12	49.298	13.024	49.318	9.144	49.282	9.36
-20.995	-0.71029	-209.99	-1.0004	49.31	12.48	49.31	13.2	49.3	8.8	49.32	11.43	49.284	9.36
-21.996	-0.86873	-219.98	-1.00351	49.312	9.984	49.312	6	49.302	9.504	49.322	11.43	49.286	8.775
-22.996	-0.94559	-229.99	-1.00437	49.314	24.96	49.314	9.6	49.304	10.208	49.324	8.001	49.288	4.095
-23.996	-0.87969	-239.98	-1.01916	49.316	7.488	49.316	7.2	49.306	11.968	49.326	11.43	49.292	5.85
-24.995	-0.89778	-249.98	-1.00903	49.318	13.728	49.318	10.8	49.308	7.392	49.328	12.573	49.294	5.265
-25.995	-0.97545	-259.97	-0.9953	49.32	14.976	49.32	16.8	49.31	10.208	49.33	10.287	49.296	8.19
-26.995	-0.94886	-269.98	-1.0018	49.322	11.232	49.322	9.6	49.312	10.56	49.332	13.716	49.298	11.115
-27.995	-1.03089	-279.98	-0.99453	49.324	14.976	49.324	9.6	49.314	10.208	49.334	12.573	49.3	5.85
-28.996	-0.98714	-289.98	-0.99636	49.326	9.984	49.326	16.8	49.316	14.08	49.336	19.431	49.302	8.19
-29.995	-0.89983	-299.97	-1.01339	49.328	14.976	49.328	12	49.318	9.152	49.338	11.43	49.304	7.605
-29.005	-1.00981	-290.03	-1.00624	49.33	8.736	49.33	9.6	49.32	11.616	49.34	8.001	49.306	10.53
-28.005	-0.94222	-280.03	-0.9807	49.332	8.736	49.332	19.2	49.322	8.096	49.342	12.573	49.308	5.85
-27.004	-0.95813	-270.03	-1.02371	49.334	12.48	49.334	9.6	49.324	10.208	49.344	10.287	49.31	6.435
-26.004	-0.92394	-260.02	-1.01219	49.336	22.464	49.336	8.4	49.326	9.856	49.346	12.573	49.312	5.85
-25.005	-0.94618	-250.03	-1.0124	49.338	11.232	49.338	9.6	49.328	11.264	49.348	16.002	49.314	8.19
-24.007	-1.03006	-240.04	-1.01027	49.34	17.472	49.34	12	49.33	11.616	49.35	13.716	49.316	11.7
-23.005	-0.96423	-230.03	-0.99455	49.342	8.736	49.342	15.6	49.332	10.912	49.352	9.144	49.318	7.02
-22.006	-1.01564	-220.03	-1.00391	49.344	9.984	49.344	12	49.334	8.8	49.354	8.001	49.32	11.7
-21.002	-1.02777	-210.03	-0.9868	49.346	9.984	49.346	15.6	49.336	11.616	49.356	16.002	49.322	8.19
-20.006	-0.90264	-200.03	-0.97515	49.348	12.48	49.348	8.4	49.338	9.504	49.358	4.572	49.324	7.605
-19.005	-0.95135	-190.03	-0.98922	49.35	7.488	49.35	16.8	49.34	10.208	49.36	11.43	49.326	9.36
-18.004	-0.91595	-180.03	-0.96393	49.352	14.976	49.352	7.2	49.342	8.448	49.362	11.43	49.328	7.02
-17.005	-0.92759	-170.02	-0.98338	49.356	16.224	49.354	12	49.344	10.912	49.364	16.002	49.33	5.265
-16.006	-1.04558	-160.03	-0.95784	49.358	19.968	49.356	15.6	49.346	16.544	49.366	13.716	49.332	6.435
-15.005	-0.95137	-150.03	-0.94475	49.36	16.224	49.358	8.4	49.348	11.616	49.368	8.001	49.334	7.605
-14.005	-1.0047	-140.02	-0.91476	49.362	14.976	49.36	9.6	49.35	11.968	49.37	11.43	49.336	9.36
-13.007	-0.97724	-130.02	-0.90446	49.364	9.984	49.362	10.8	49.352	9.504	49.372	6.858	49.338	5.85
-12.005	-0.98497	-120.03	-0.85642	49.366	16.224	49.364	13.2	49.354	11.968	49.374	14.859	49.34	7.02
-11.005	-0.94543	-110.02	-0.83281	49.368	9.984	49.366	15.6	49.356	9.152	49.376	9.144	49.342	6.435
-10.003	-1.05932	-100.02	-0.76248	49.37	14.976	49.368	12	49.358	7.744	49.378	11.43	49.344	9.36
-9.005	-1.04349	-90.03	-0.70262	49.372	14.976	49.37	9.6	49.36	13.728	49.38	20.574	49.346	9.36
-8.005	-0.97375	-80.02	-0.65599	49.374	13.728	49.372	10.8	49.362	11.968	49.382	10.287	49.348	8.19
-7.005	-0.94028	-70.02	-0.59485	49.376	9.984	49.374	14.4	49.364	8.8	49.384	16.002	49.35	5.265
-6.004	-1.02445	-60.02	-0.54553	49.378	14.976	49.376	13.2	49.366	9.856	49.386	9.144	49.352	7.605
-5.005	-0.96408	-50.02	-0.47403	49.38	16.224	49.378	10.8	49.368	11.968	49.388	21.717	49.354	11.115
-4.005	-0.90079	-40.02	-0.41846	49.382	13.728	49.38	20.4	49.37	12.672	49.39	12.573	49.356	7.02
-3.004	-1.02857	-30.03	-0.34014	49.384	12.48	49.382	18	49.372	11.968	49.392	14.859	49.358	11.115
-2.004	-1.07307	-20.02	-0.26245	49.386	12.48	49.384	10.8	49.374	10.208	49.394	10.287	49.36	4.095
-1.005	-0.97391	-10.03	-0.20177	49.388	13.728	49.386	10.8	49.376	13.728	49.396	16.002	49.362	6.435
-0.006	-0.9794	-0.03	-0.07997	49.39	9.984	49.388	16.8	49.378	12.32	49.398	12.573	49.364	7.605
0.995	-0.96154	9.99	0.03182	49.392	13.728	49.39	8.4	49.38	10.912	49.4	18.288	49.366	8.775
1.999	-1.00846	19.99	0.14709	49.394	12.48	49.392	18	49.382	9.856	49.402	14.859	49.368	8.19
2.997	-0.93672	29.99	0.25074	49.396	14.976	49.394	25.2	49.384	11.264	49.404	11.43	49.37	11.115
3.996	-0.97358	39.99	0.35668	49.398	17.472	49.396	6	49.386	8.448	49.406	9.144	49.372	5.85
4.996	-1.00386	49.98	0.43386	49.4	9.984	49.398	12	49.388	11.968	49.408	9.144	49.374	8.19
5.995	-0.90562	59.99	0.51498	49.402	18.72	49.4	15.6	49.39	10.56	49.41	10.287	49.376	11.115
6.996	-0.98938	69.98	0.59153	49.404	18.72	49.402	12	49.392	13.376	49.412	19.431	49.378	5.265
7.999	-0.92064	79.99	0.65194	49.406	17.472	49.404	15.6	49.394	9.856	49.414	13.716	49.38	8.775
8.996	-0.91653	89.99	0.69773	49.408	12.48	49.406	6	49.396	10.208	49.416	9.144	49.382	8.775
9.995	-0.97963	99.99	0.76775	49.41	19.968	49.408	13.2	49.398	5.632	49.418	17.145	49.384	7.02
10.995	-0.95166	109.99	0.81204	49.412	14.976	49.41	15.6	49.4	11.968	49.42	13.716	49.386	6.435
11.996	-0.90475	119.99	0.86808	49.414	13.728	49.412	14.4	49.402	10.208	49.422	20.574	49.388	12.285
12.996	-0.91848	129.99	0.91832	49.416	17.472	49.414	16.8	49.404	10.56	49.424	8.001	49.39	7.605
13.996	-0.85505	139.99	0.9495	49.418	8.736	49.416	18	49.406	7.04	49.426	9.144	49.392	8.19
14.997	-0.77326	149.99	0.94787	49.42	24.96	49.418	10.8	49.408	13.376	49.428	10.287	49.394	7.02
15.996	-0.73252	159.99	0.97581	49.422	12.48	49.42	15.6	49.41	14.432	49.43	12.573	49.396	3.51
16.995	-0.59054	169.99	0.99045	49.424	13.728	49.422	20.4	49.412	6.336	49.432	18.288	49.398	7.02
17.997	-0.4242	179.99	0.99903	49.426	11.232	49.424	14.4	49.414	14.432	49.434	18.288	49.4	10.53
18.996	-0.11751	189.99	1.04316	49.428	11.232	49.426	15.6	49.416	15.488	49.436	13.716	49.402	5.85
19.996	0.26656	199.99	1.02207	49.43	9.984	49.428	14.4	49.418	11.616	49.438	16.002	49.404	4.68
20.997	0.7236	210	1.00659	49.432	16.224	49.43	22.8	49.42	11.968	49.44	8.001	49.406	7.02
21.996	0.8913	220	1.05067	49.434	12.48	49.432	12	49.422	9.856	49.442	10.287	49.408	7.605
22.996	0.94544	229.99	1.01345	49.436	12.48	49.434	16.8	49.424	10.56	49.444	12.573	49.41	8.19
23.996	1.00869	239.99	1.02462	49.438	11.232	49.436	18	49.426	14.784	49.446	9.144	49.412	4.68
24.996	0.99871	249.99	1.02852	49.44	12.48	49.438	15.6	49.428	11.264	49.448	12.573	49.414	11.115
25.996	0.93614	259.99	1.01348	49.442	21.216	49.44	8.4	49.43	11.264	49.452	10.287	49.416	9.945
26.996	0.94039	269.98	1.01344	49.444	9.984	49.442	15.6	49.432	9.504	49.454	14.859	49.418	8.19
27.997	1.00687	279.99	1.03657	49.446	12.48	49.444	20.4	49.434	11.264	49.456	13.716	49.42	6.435
28.997	1.00514	290	1.02869	49.448	16.224	49.446	16.8	49.436	11.616	49.458	13.716	49.422	8.19
29.996	1.05967	299.99	1.00714	49.45	21.216	49.448	21.6	49.438	11.968	49.46	13.716	49.424	7.02
				49.452	13.728	49.45	12	49.44	8.8	49.462	5.715	49.426	6.435
				49.454	7.488	49.452	14.4	49.442	11.264	49.464	6.858	49.428	9.945
				49.456	11.232	49.454	16.8	49.444	11.968	49.466	14.859	49.43	5.85
				49.458	11.232	49.456	14.4	49.446	13.376	49.468	12.573	49.432	8.19
				49.46	18.72	49.458	19.2	49.448	10.208	49.47	9.144	49.434	3.51
				49.462	6.24	49.46	19.2	49.45	10.912	49.472	14.859	49.436	9.945
				49.464	14.976	49.462	13.2	49.452	11.968	49.474	8.001	49.438	9.36
				49.466	26.208	49.464	4.8	49.454	11.968	49.476	5.715	49.44	7.605
				49.468	18.72	49.466	12	49.456	8.448	49.478	8.001	49.442	14.625
				49.47	12.48	49.468	9.6	49.458	14.432	49.48	16.002	49.444	5.85
				49.472	9.984	49.47	15.6	49.46	7.392	49.482	12.573	49.446	8.775
				49.476	11.232	49.472	14.4	49.462	10.912	49.484	6.858	49.448	7.02
				49.478	11.232	49.474	21.6	49.464	13.728	49.486	5.715	49.45	6.435
				49.48	17.472	49.476	20.4	49.466	11.968	49.488	5.715	49.452	10.53
				49.482	13.728	49.478	10.8	49.468	11.616	49.49	16.002	49.454	8.775
				49.484	11.232	49.48	14.4	49.47	11.968	49.492	12.573	49.456	15.21
				49.486	16.224	49.482	16.8	49.472	13.376	49.494	9.144	49.458	6.435
				49.488	19.968	49.484	6	49.474	10.208	49.496	11.43	49.46	10.53
				49.49	17.472	49.486	15.6	49.476	8.096	49.498	13.716	49.462	5.265
				49.492	12.48	49.488	18	49.478	14.432	49.5	9.144	49.464	8.775
				49.494	12.48	49.49	13.2	49.48	9.504	49.502	5.715	49.466	8.775
				49.496	13.728	49.492	12	49.482	14.432	49.504	14.859	49.468	9.36
				49.498	8.736	49.494	16.8	49.484	11.616	49.506	9.144	49.47	8.775
				49.5	21.216	49.496	14.4	49.486	8.448	49.508	12.573	49.472	11.115
				49.502	8.736	49.498	7.2	49.488	12.32	49.51	9.144	49.474	4.095
				49.504	12.48	49.5	14.4	49.49	15.84	49.512	14.859	49.476	7.02
				49.506	12.48	49.502	14.4	49.492	12.32	49.514	5.715	49.478	5.85
				49.508	12.48	49.504	15.6	49.494	13.728	49.516	17.145	49.48	7.605
				49.51	17.472	49.506	16.8	49.496	8.096	49.518	13.716	49.482	8.775
				49.512	9.984	49.508	8.4	49.498	11.968	49.52	5.715	49.484	4.095
				49.514	26.208	49.51	13.2	49.5	10.912	49.522	8.001	49.486	9.36
				49.516	19.968	49.512	20.4	49.502	11.616	49.524	11.43	49.488	4.68
				49.518	13.728	49.514	10.8	49.504	12.672	49.526	9.144	49.49	9.945
				49.52	14.976	49.516	15.6	49.506	12.32	49.528	13.716	49.492	11.7
				49.522	18.72	49.518	10.8	49.508	9.856	49.53	6.858	49.494	8.19
				49.524	17.472	49.52	18	49.51	11.616	49.532	9.144	49.496	6.435
				49.526	14.976	49.522	15.6	49.512	8.8	49.534	17.145	49.498	7.605
				49.528	13.728	49.524	12	49.514	10.912	49.536	12.573	49.5	7.605
				49.53	11.232	49.526	8.4	49.516	10.56	49.538	10.287	49.502	7.02
				49.532	11.232	49.528	28.8	49.518	8.448	49.54	18.288	49.504	10.53
				49.534	24.96	49.53	6	49.52	11.616	49.542	12.573	49.506	7.605
				49.536	14.976	49.532	16.8	49.522	9.504	49.544	6.858	49.508	8.775
				49.538	11.232	49.534	13.2	49.524	11.616	49.546	5.715	49.51	4.095
				49.54	8.736	49.536	8.4	49.526	11.968	49.548	10.287	49.512	8.19
				49.542	11.232	49.538	4.8	49.528	9.856	49.55	11.43	49.514	11.7
				49.544	13.728	49.54	18	49.53	11.264	49.552	4.572	49.516	8.19
				49.546	12.48	49.542	9.6	49.532	11.616	49.554	9.144	49.518	11.115
				49.548	19.968	49.544	15.6	49.534	10.208	49.556	10.287	49.52	7.605
				49.55	17.472	49.546	14.4	49.536	9.856	49.558	12.573	49.522	8.775
				49.552	17.472	49.548	20.4	49.538	11.968	49.56	11.43	49.524	5.265
				49.554	22.464	49.55	14.4	49.54	14.432	49.562	10.287	49.526	8.775
				49.556	17.472	49.552	21.6	49.542	12.672	49.564	8.001	49.528	7.02
				49.558	16.224	49.554	14.4	49.544	9.856	49.566	8.001	49.53	11.7
				49.56	14.976	49.556	10.8	49.546	9.152	49.568	14.859	49.532	8.19
				49.562	12.48	49.558	7.2	49.548	9.152	49.57	8.001	49.534	8.19
				49.564	7.488	49.56	15.6	49.55	9.504	49.572	9.144	49.536	12.285
				49.566	26.208	49.562	25.2	49.552	10.208	49.574	9.144	49.538	10.53
				49.568	14.976	49.564	14.4	49.554	7.744	49.576	10.287	49.54	7.02
				49.57	19.968	49.566	13.2	49.556	7.04	49.58	9.144	49.542	6.435
				49.572	21.216	49.568	19.2	49.558	8.096	49.582	18.288	49.544	9.945
				49.574	14.976	49.57	8.4	49.56	9.856	49.584	12.573	49.546	11.7
				49.576	21.216	49.572	10.8	49.562	9.152	49.586	9.144	49.548	8.775
				49.578	13.728	49.574	8.4	49.564	8.8	49.588	13.716	49.55	12.87
				49.58	13.728	49.576	9.6	49.566	7.392	49.59	16.002	49.552	6.435
				49.582	8.736	49.578	13.2	49.568	10.56	49.592	11.43	49.554	9.945
				49.584	14.976	49.58	13.2	49.57	11.264	49.594	11.43	49.556	9.36
				49.586	16.224	49.582	16.8	49.572	10.208	49.596	19.431	49.558	7.02
				49.588	8.736	49.584	7.2	49.574	9.856	49.598	11.43	49.56	8.19
				49.59	29.952	49.586	9.6	49.576	6.688	49.6	9.144	49.562	9.36
				49.592	17.472	49.588	18	49.578	10.912	49.602	9.144	49.564	7.605
				49.594	12.48	49.59	10.8	49.58	9.504	49.604	12.573	49.566	5.265
				49.596	22.464	49.592	10.8	49.582	9.152	49.606	8.001	49.568	3.51
				49.598	11.232	49.594	13.2	49.584	10.912	49.608	11.43	49.57	9.945
				49.6	13.728	49.596	13.2	49.586	11.968	49.61	6.858	49.572	9.36
				49.602	7.488	49.598	6	49.588	8.8	49.612	10.287	49.574	8.775
				49.604	13.728	49.6	14.4	49.59	10.912	49.614	17.145	49.576	8.775
				49.606	22.464	49.602	15.6	49.592	10.56	49.616	10.287	49.578	7.02
				49.608	21.216	49.604	24	49.594	12.672	49.618	13.716	49.58	7.02
				49.61	11.232	49.606	15.6	49.596	9.152	49.62	6.858	49.582	5.85
				49.612	24.96	49.608	20.4	49.598	9.856	49.622	18.288	49.584	7.605
				49.614	17.472	49.61	10.8	49.6	8.096	49.624	8.001	49.586	7.02
				49.616	21.216	49.612	7.2	49.602	11.616	49.626	8.001	49.588	5.265
				49.618	12.48	49.614	12	49.604	11.616	49.628	13.716	49.59	7.02
				49.62	17.472	49.616	10.8	49.606	12.672	49.63	11.43	49.592	7.02
				49.622	13.728	49.618	14.4	49.608	10.56	49.632	6.858	49.594	5.85
				49.624	23.712	49.62	10.8	49.61	14.432	49.634	9.144	49.596	10.53
				49.626	17.472	49.622	15.6	49.612	8.448	49.636	12.573	49.598	7.02
				49.628	13.728	49.624	16.8	49.614	8.448	49.638	14.859	49.6	8.775
				49.63	18.72	49.626	16.8	49.616	10.208	49.64	16.002	49.602	6.435
				49.632	16.224	49.628	13.2	49.618	8.096	49.642	20.574	49.606	4.68
				49.634	18.72	49.63	18	49.62	8.448	49.644	10.287	49.608	5.85
				49.636	12.48	49.632	15.6	49.622	8.096	49.648	8.001	49.61	6.435
				49.638	18.72	49.634	16.8	49.624	11.968	49.65	17.145	49.612	5.265
				49.64	14.976	49.636	14.4	49.626	9.856	49.652	13.716	49.614	10.53
				49.642	14.976	49.638	19.2	49.628	11.968	49.654	9.144	49.616	9.945
				49.644	14.976	49.64	14.4	49.63	12.672	49.656	6.858	49.618	5.85
				49.646	16.224	49.642	13.2	49.632	5.632	49.658	8.001	49.62	5.265
				49.648	17.472	49.644	10.8	49.634	8.8	49.66	17.145	49.622	6.435
				49.65	22.464	49.646	12	49.636	9.504	49.662	14.859	49.624	7.02
				49.652	13.728	49.648	12	49.638	9.856	49.664	19.431	49.626	3.51
				49.654	9.984	49.65	13.2	49.64	7.744	49.668	16.002	49.628	4.68
				49.656	11.232	49.652	14.4	49.642	10.912	49.67	11.43	49.63	8.775
				49.658	9.984	49.654	15.6	49.644	6.688	49.672	11.43	49.632	8.19
				49.66	11.232	49.656	14.4	49.646	9.152	49.674	12.573	49.636	8.775
				49.662	14.976	49.658	12	49.648	9.504	49.676	11.43	49.638	8.19
				49.664	16.224	49.66	4.8	49.65	10.208	49.678	10.287	49.64	7.02
				49.666	12.48	49.662	18	49.652	10.208	49.68	6.858	49.642	9.945
				49.668	11.232	49.664	9.6	49.654	8.096	49.682	12.573	49.644	5.265
				49.67	14.976	49.666	21.6	49.656	8.448	49.684	8.001	49.646	9.945
				49.672	18.72	49.668	21.6	49.658	9.504	49.686	9.144	49.648	9.36
				49.674	13.728	49.67	14.4	49.66	9.504	49.688	13.716	49.65	8.19
				49.676	18.72	49.672	12	49.662	10.56	49.69	16.002	49.652	6.435
				49.678	11.232	49.674	15.6	49.664	8.448	49.692	10.287	49.654	6.435
				49.68	22.464	49.676	20.4	49.666	9.856	49.694	17.145	49.656	5.85
				49.682	8.736	49.678	9.6	49.668	12.32	49.696	6.858	49.658	8.19
				49.684	7.488	49.68	14.4	49.67	8.096	49.698	9.144	49.66	9.36
				49.686	14.976	49.682	8.4	49.672	8.448	49.7	5.715	49.662	8.19
				49.688	23.712	49.684	13.2	49.674	8.8	49.702	8.001	49.664	8.19
				49.69	12.48	49.686	10.8	49.676	5.984	49.704	10.287	49.666	4.68
				49.692	14.976	49.688	10.8	49.678	11.616	49.706	8.001	49.668	5.85
				49.694	13.728	49.69	7.2	49.68	16.192	49.708	20.574	49.67	7.02
				49.696	7.488	49.692	12	49.682	8.096	49.71	14.859	49.672	8.775
				49.698	11.232	49.694	15.6	49.684	9.856	49.712	9.144	49.674	7.02
				49.7	13.728	49.696	20.4	49.686	11.968	49.714	8.001	49.676	5.265
				49.702	18.72	49.698	12	49.688	6.688	49.716	13.716	49.678	5.265
				49.704	23.712	49.7	19.2	49.69	9.504	49.718	11.43	49.68	6.435
				49.706	14.976	49.702	7.2	49.692	10.912	49.72	12.573	49.684	9.945
				49.708	13.728	49.704	13.2	49.694	6.688	49.722	17.145	49.686	7.605
				49.71	13.728	49.706	8.4	49.696	11.616	49.724	6.858	49.688	7.02
				49.712	16.224	49.708	10.8	49.698	10.56	49.726	10.287	49.69	8.775
				49.714	14.976	49.71	21.6	49.7	9.504	49.728	12.573	49.692	7.605
				49.716	19.968	49.712	16.8	49.702	12.32	49.73	10.287	49.694	10.53
				49.718	8.736	49.714	12	49.704	10.56	49.732	9.144	49.696	7.02
				49.72	12.48	49.716	10.8	49.706	11.968	49.734	6.858	49.698	7.02
				49.722	21.216	49.718	18	49.708	5.984	49.736	9.144	49.7	7.02
				49.724	9.984	49.72	12	49.71	7.392	49.738	18.288	49.702	9.36
				49.726	14.976	49.722	12	49.712	15.488	49.74	10.287	49.704	9.36
				49.728	14.976	49.724	12	49.714	10.912	49.742	8.001	49.706	9.36
				49.73	14.976	49.726	12	49.716	8.448	49.744	8.001	49.708	4.68
				49.732	24.96	49.728	19.2	49.718	8.448	49.746	14.859	49.71	8.775
				49.734	16.224	49.73	18	49.72	9.152	49.748	13.716	49.712	5.85
				49.736	21.216	49.732	10.8	49.722	13.024	49.75	9.144	49.714	8.775
				49.738	17.472	49.734	12	49.724	15.488	49.752	12.573	49.716	7.605
				49.74	24.96	49.736	20.4	49.726	8.8	49.754	6.858	49.718	9.945
				49.742	21.216	49.738	15.6	49.728	10.208	49.756	13.716	49.72	9.36
				49.744	19.968	49.74	15.6	49.73	10.56	49.758	11.43	49.722	15.21
				49.746	27.456	49.742	19.2	49.732	10.56	49.76	10.287	49.724	12.285
				49.748	22.464	49.744	19.2	49.734	11.968	49.762	13.716	49.726	8.19
				49.75	17.472	49.746	13.2	49.736	12.672	49.764	12.573	49.728	11.7
				49.752	12.48	49.748	8.4	49.738	9.856	49.766	12.573	49.73	8.19
				49.754	13.728	49.75	12	49.74	9.152	49.768	12.573	49.732	7.605
				49.756	23.712	49.752	8.4	49.742	8.096	49.77	16.002	49.734	6.435
				49.758	13.728	49.754	19.2	49.744	9.856	49.772	9.144	49.736	8.775
				49.76	26.208	49.756	9.6	49.746	10.56	49.774	11.43	49.738	8.775
				49.762	22.464	49.758	14.4	49.748	11.968	49.776	16.002	49.74	7.605
				49.764	21.216	49.76	12	49.75	9.856	49.778	9.144	49.742	9.36
				49.766	18.72	49.762	14.4	49.752	10.208	49.78	16.002	49.744	6.435
				49.768	13.728	49.764	6	49.754	12.672	49.782	8.001	49.746	8.19
				49.77	14.976	49.766	14.4	49.756	13.376	49.784	13.716	49.748	9.36
				49.772	22.464	49.768	12	49.758	9.504	49.786	19.431	49.75	7.605
				49.774	26.208	49.77	15.6	49.76	15.136	49.788	18.288	49.752	8.775
				49.776	24.96	49.772	19.2	49.762	10.56	49.79	9.144	49.754	9.36
				49.778	13.728	49.774	10.8	49.764	10.208	49.792	14.859	49.756	8.775
				49.78	23.712	49.776	15.6	49.766	8.448	49.794	19.431	49.758	8.775
				49.782	16.224	49.778	30	49.768	11.968	49.796	24.003	49.76	7.02
				49.784	24.96	49.78	14.4	49.77	10.56	49.798	9.144	49.762	8.19
				49.786	21.216	49.782	14.4	49.772	15.136	49.8	11.43	49.764	9.945
				49.788	24.96	49.784	19.2	49.774	10.56	49.802	9.144	49.766	7.605
				49.79	17.472	49.786	13.2	49.776	13.728	49.804	8.001	49.768	9.36
				49.792	27.456	49.788	7.2	49.778	11.264	49.806	10.287	49.77	11.115
				49.794	13.728	49.79	7.2	49.78	8.448	49.808	11.43	49.772	11.7
				49.796	17.472	49.792	9.6	49.782	13.728	49.81	10.287	49.774	9.945
				49.798	14.976	49.794	21.6	49.784	10.208	49.812	12.573	49.776	9.36
				49.8	18.72	49.796	19.2	49.786	16.896	49.814	12.573	49.778	8.19
				49.802	22.464	49.798	10.8	49.788	11.616	49.816	8.001	49.78	8.775
				49.804	16.224	49.8	15.6	49.79	12.672	49.818	12.573	49.782	5.85
				49.806	19.968	49.802	20.4	49.792	10.912	49.82	13.716	49.784	7.605
				49.808	24.96	49.804	12	49.794	9.152	49.822	12.573	49.786	11.115
				49.81	24.96	49.806	19.2	49.796	12.672	49.824	13.716	49.788	7.02
				49.812	24.96	49.808	15.6	49.798	12.32	49.826	16.002	49.79	9.945
				49.814	16.224	49.81	14.4	49.8	9.504	49.828	6.858	49.792	10.53
				49.816	23.712	49.812	14.4	49.802	12.32	49.83	11.43	49.794	8.775
				49.818	19.968	49.814	18	49.804	10.56	49.832	9.144	49.796	10.53
				49.82	19.968	49.816	15.6	49.806	11.264	49.834	11.43	49.798	14.04
				49.822	16.224	49.818	22.8	49.808	13.024	49.836	5.715	49.8	5.85
				49.824	18.72	49.82	26.4	49.81	15.84	49.838	12.573	49.802	9.945
				49.826	22.464	49.822	16.8	49.812	13.376	49.84	18.288	49.804	9.36
				49.828	13.728	49.824	20.4	49.814	14.08	49.842	17.145	49.806	5.265
				49.83	19.968	49.826	10.8	49.816	10.912	49.844	17.145	49.808	11.7
				49.832	23.712	49.828	16.8	49.818	15.136	49.846	14.859	49.81	10.53
				49.834	16.224	49.83	14.4	49.82	11.968	49.848	11.43	49.812	9.945
				49.836	18.72	49.832	15.6	49.822	15.136	49.85	19.431	49.814	10.53
				49.838	17.472	49.834	13.2	49.824	11.616	49.852	12.573	49.816	8.19
				49.84	19.968	49.836	12	49.826	13.728	49.854	20.574	49.818	10.53
				49.842	19.968	49.838	20.4	49.828	11.616	49.856	16.002	49.82	7.605
				49.844	23.712	49.84	15.6	49.83	15.84	49.858	8.001	49.822	8.19
				49.846	21.216	49.842	20.4	49.832	11.968	49.86	26.289	49.824	12.87
				49.848	16.224	49.844	16.8	49.834	11.264	49.862	11.43	49.826	7.605
				49.85	17.472	49.846	13.2	49.836	11.616	49.864	12.573	49.828	9.36
				49.852	16.224	49.848	13.2	49.838	10.912	49.866	12.573	49.83	10.53
				49.854	26.208	49.85	18	49.84	11.616	49.868	18.288	49.832	11.115
				49.856	23.712	49.852	15.6	49.842	14.432	49.87	9.144	49.834	10.53
				49.858	23.712	49.854	14.4	49.844	10.208	49.872	12.573	49.836	10.53
				49.86	27.456	49.856	18	49.846	15.488	49.874	16.002	49.838	12.87
				49.862	12.48	49.858	12	49.848	17.6	49.876	11.43	49.84	5.265
				49.864	21.216	49.86	19.2	49.85	16.544	49.878	16.002	49.842	8.19
				49.866	18.72	49.862	30	49.852	12.672	49.88	11.43	49.844	7.605
				49.868	28.704	49.864	9.6	49.854	10.912	49.882	11.43	49.846	8.19
				49.87	26.208	49.866	10.8	49.856	13.728	49.884	12.573	49.848	15.21
				49.872	17.472	49.868	15.6	49.858	12.672	49.886	9.144	49.85	11.115
				49.874	14.976	49.87	20.4	49.86	14.784	49.888	14.859	49.852	9.36
				49.876	22.464	49.872	13.2	49.862	13.024	49.89	12.573	49.854	8.775
				49.878	18.72	49.874	15.6	49.864	10.208	49.892	14.859	49.856	8.775
				49.88	16.224	49.876	18	49.866	11.968	49.894	10.287	49.858	7.605
				49.882	23.712	49.878	12	49.868	9.856	49.896	18.288	49.86	12.87
				49.884	24.96	49.88	16.8	49.87	11.264	49.898	14.859	49.862	9.945
				49.886	13.728	49.882	10.8	49.872	13.376	49.9	14.859	49.864	5.265
				49.888	16.224	49.884	16.8	49.874	15.84	49.902	9.144	49.866	11.115
				49.89	23.712	49.886	16.8	49.876	12.672	49.904	12.573	49.868	4.095
				49.892	21.216	49.888	14.4	49.878	17.248	49.906	14.859	49.87	7.02
				49.894	19.968	49.89	16.8	49.88	18.656	49.908	12.573	49.872	10.53
				49.896	14.976	49.892	16.8	49.882	9.504	49.91	18.288	49.874	12.87
				49.898	11.232	49.894	18	49.884	10.912	49.912	19.431	49.876	13.455
				49.9	9.984	49.896	21.6	49.886	15.488	49.914	17.145	49.878	8.19
				49.902	31.2	49.898	13.2	49.888	13.376	49.916	13.716	49.88	11.115
				49.904	22.464	49.9	15.6	49.89	14.784	49.918	16.002	49.882	8.19
				49.906	28.704	49.902	16.8	49.892	17.248	49.92	18.288	49.884	7.02
				49.908	36.192	49.904	14.4	49.894	15.84	49.922	20.574	49.886	7.02
				49.91	21.216	49.906	22.8	49.896	20.416	49.924	16.002	49.888	12.87
				49.912	34.944	49.908	24	49.898	14.784	49.926	10.287	49.89	11.115
				49.914	28.704	49.91	28.8	49.9	13.728	49.928	18.288	49.892	10.53
				49.916	24.96	49.912	21.6	49.902	10.912	49.93	17.145	49.894	13.455
				49.918	27.456	49.914	21.6	49.904	14.432	49.932	17.145	49.896	10.53
				49.92	19.968	49.916	19.2	49.906	12.672	49.934	19.431	49.898	11.115
				49.922	24.96	49.918	19.2	49.908	15.136	49.936	13.716	49.9	11.115
				49.924	23.712	49.92	20.4	49.91	8.8	49.938	11.43	49.902	12.87
				49.926	32.448	49.922	18	49.912	13.376	49.94	16.002	49.904	11.7
				49.928	28.704	49.924	16.8	49.914	17.248	49.942	10.287	49.906	10.53
				49.93	22.464	49.926	25.2	49.916	14.784	49.944	6.858	49.908	11.7
				49.932	19.968	49.928	26.4	49.918	18.304	49.946	11.43	49.91	12.285
				49.934	31.2	49.93	24	49.92	12.32	49.948	14.859	49.912	12.285
				49.936	34.944	49.932	16.8	49.922	16.544	49.95	28.575	49.914	10.53
				49.938	28.704	49.934	16.8	49.924	17.248	49.952	18.288	49.916	9.945
				49.94	18.72	49.936	25.2	49.926	18.656	49.954	9.144	49.918	9.945
				49.942	22.464	49.938	13.2	49.928	14.432	49.956	10.287	49.92	13.455
				49.944	22.464	49.94	26.4	49.93	17.6	49.958	24.003	49.922	9.36
				49.946	17.472	49.942	20.4	49.932	15.136	49.96	24.003	49.924	11.115
				49.948	23.712	49.944	34.8	49.934	14.784	49.962	12.573	49.926	13.455
				49.95	32.448	49.946	22.8	49.936	17.248	49.964	18.288	49.928	5.265
				49.952	24.96	49.948	18	49.938	8.8	49.966	28.575	49.93	10.53
				49.954	21.216	49.95	20.4	49.94	14.08	49.968	17.145	49.932	7.605
				49.956	22.464	49.952	21.6	49.942	15.136	49.97	10.287	49.934	7.605
				49.958	29.952	49.954	20.4	49.944	9.504	49.972	16.002	49.936	10.53
				49.96	19.968	49.956	9.6	49.946	15.136	49.974	18.288	49.938	15.795
				49.962	23.712	49.958	21.6	49.948	15.488	49.976	16.002	49.94	10.53
				49.964	27.456	49.96	26.4	49.95	16.896	49.978	21.717	49.942	12.285
				49.966	24.96	49.962	20.4	49.952	17.248	49.98	14.859	49.944	12.87
				49.968	31.2	49.964	26.4	49.954	15.488	49.982	11.43	49.946	12.285
				49.97	24.96	49.966	28.8	49.956	17.952	49.984	18.288	49.948	13.455
				49.972	19.968	49.968	20.4	49.958	18.304	49.986	22.86	49.95	7.02
				49.974	36.192	49.97	14.4	49.96	15.136	49.988	21.717	49.952	8.19
				49.976	36.192	49.972	26.4	49.962	15.136	49.99	13.716	49.954	11.115
				49.978	22.464	49.974	19.2	49.964	16.192	49.992	18.288	49.956	9.36
				49.98	41.184	49.976	31.2	49.966	18.304	49.994	12.573	49.958	8.775
				49.982	19.968	49.978	26.4	49.968	14.432	49.996	18.288	49.96	12.285
				49.984	26.208	49.98	20.4	49.97	17.952	49.998	18.288	49.962	13.455
				49.986	21.216	49.982	26.4	49.972	19.36	50	18.288	49.964	11.7
				49.988	21.216	49.984	26.4	49.974	16.896	50.002	11.43	49.966	12.87
				49.99	26.208	49.986	19.2	49.976	18.304	50.004	20.574	49.968	12.285
				49.992	31.2	49.988	25.2	49.978	19.36	50.006	19.431	49.97	13.455
				49.994	33.696	49.99	10.8	49.98	21.824	50.008	17.145	49.972	16.38
				49.996	36.192	49.992	20.4	49.982	19.008	50.01	16.002	49.974	16.38
				49.998	23.712	49.994	15.6	49.984	16.896	50.012	19.431	49.976	14.04
				50	29.952	49.996	16.8	49.986	17.248	50.014	17.145	49.978	14.625
				50.002	28.704	49.998	22.8	49.988	16.192	50.016	20.574	49.98	11.115
				50.004	33.696	50	18	49.99	16.192	50.018	24.003	49.982	11.7
				50.006	26.208	50.002	19.2	49.992	18.656	50.02	26.289	49.984	14.625
				50.008	23.712	50.004	16.8	49.994	17.248	50.022	13.716	49.986	16.965
				50.01	28.704	50.006	27.6	49.996	17.952	50.024	14.859	49.988	11.115
				50.012	23.712	50.008	33.6	49.998	18.656	50.026	14.859	49.99	11.115
				50.014	36.192	50.01	21.6	50	19.712	50.028	18.288	49.992	14.625
				50.016	31.2	50.012	18	50.002	19.008	50.03	22.86	49.994	14.625
				50.018	31.2	50.014	20.4	50.004	13.376	50.032	21.717	49.996	10.53
				50.02	26.208	50.016	21.6	50.006	17.952	50.034	17.145	49.998	12.285
				50.022	28.704	50.018	19.2	50.008	22.88	50.036	18.288	50	15.795
				50.024	26.208	50.02	22.8	50.01	17.952	50.038	16.002	50.002	11.7
				50.026	22.464	50.022	20.4	50.012	20.064	50.04	17.145	50.004	19.305
				50.028	32.448	50.024	21.6	50.014	20.768	50.042	17.145	50.006	11.7
				50.03	33.696	50.026	14.4	50.016	16.896	50.044	10.287	50.008	11.115
				50.032	41.184	50.028	24	50.018	18.656	50.046	17.145	50.01	9.945
				50.034	28.704	50.03	21.6	50.02	19.36	50.048	17.145	50.012	13.455
				50.036	33.696	50.032	32.4	50.022	25.344	50.05	29.718	50.014	14.04
				50.038	31.2	50.034	31.2	50.024	21.824	50.052	14.859	50.016	14.625
				50.04	24.96	50.036	27.6	50.026	21.824	50.054	14.859	50.018	13.455
				50.042	24.96	50.038	20.4	50.028	20.064	50.056	14.859	50.02	12.87
				50.044	36.192	50.04	21.6	50.03	20.416	50.058	21.717	50.022	15.21
				50.046	36.192	50.042	21.6	50.032	23.232	50.06	21.717	50.024	11.7
				50.048	32.448	50.044	21.6	50.034	20.416	50.062	17.145	50.026	12.87
				50.05	44.928	50.046	16.8	50.036	17.952	50.064	13.716	50.028	16.965
				50.052	28.704	50.048	22.8	50.038	22.88	50.066	32.004	50.03	9.945
				50.054	33.696	50.05	16.8	50.04	21.472	50.068	21.717	50.032	15.21
				50.056	28.704	50.052	26.4	50.042	20.064	50.07	16.002	50.034	12.285
				50.058	33.696	50.054	21.6	50.044	26.048	50.072	26.289	50.036	14.04
				50.06	29.952	50.056	24	50.046	23.936	50.074	29.718	50.038	14.04
				50.062	46.176	50.058	31.2	50.048	22.528	50.076	20.574	50.04	23.985
				50.064	29.952	50.06	18	50.05	24.992	50.078	18.288	50.042	15.21
				50.066	31.2	50.062	21.6	50.052	20.416	50.08	22.86	50.044	18.72
				50.068	32.448	50.064	31.2	50.054	22.88	50.082	14.859	50.046	16.965
				50.07	33.696	50.066	22.8	50.056	26.048	50.084	24.003	50.048	15.21
				50.072	52.416	50.068	36	50.058	19.36	50.086	11.43	50.05	14.04
				50.074	38.688	50.07	18	50.06	16.192	50.088	21.717	50.052	11.7
				50.076	33.696	50.072	31.2	50.062	24.288	50.09	21.717	50.054	15.21
				50.078	28.704	50.074	30	50.064	18.656	50.092	18.288	50.056	19.89
				50.08	37.44	50.076	31.2	50.066	24.992	50.094	24.003	50.058	16.38
				50.082	46.176	50.078	24	50.068	21.12	50.096	14.859	50.06	16.965
				50.084	49.92	50.08	37.2	50.07	24.288	50.098	30.861	50.062	23.4
				50.086	42.432	50.082	26.4	50.072	23.584	50.1	24.003	50.064	18.72
				50.088	42.432	50.084	19.2	50.074	22.88	50.102	25.146	50.066	18.72
				50.09	42.432	50.086	38.4	50.076	27.104	50.104	33.147	50.068	15.795
				50.092	26.208	50.088	18	50.078	31.328	50.106	22.86	50.07	17.55
				50.094	39.936	50.09	45.6	50.08	26.752	50.108	28.575	50.072	15.21
				50.096	54.912	50.092	26.4	50.082	26.4	50.11	18.288	50.074	9.945
				50.098	29.952	50.094	22.8	50.084	29.568	50.112	25.146	50.076	20.475
				50.1	41.184	50.096	38.4	50.086	25.344	50.114	21.717	50.078	21.06
				50.102	32.448	50.098	27.6	50.088	26.048	50.116	22.86	50.08	16.38
				50.104	37.44	50.1	24	50.09	24.288	50.118	20.574	50.082	16.965
				50.106	37.44	50.102	33.6	50.092	25.344	50.12	17.145	50.084	15.21
				50.108	47.424	50.104	18	50.094	26.4	50.122	21.717	50.086	15.795
				50.11	38.688	50.106	42	50.096	23.936	50.124	24.003	50.088	21.645
				50.112	32.448	50.108	27.6	50.098	23.584	50.126	25.146	50.09	12.87
				50.114	49.92	50.11	39.6	50.1	29.216	50.128	17.145	50.092	17.55
				50.116	38.688	50.112	33.6	50.102	21.472	50.13	21.717	50.094	17.55
				50.118	49.92	50.114	25.2	50.104	30.272	50.132	28.575	50.096	16.38
				50.12	24.96	50.116	43.2	50.106	29.216	50.134	35.433	50.098	23.4
				50.122	36.192	50.118	33.6	50.108	29.216	50.136	20.574	50.1	23.4
				50.124	37.44	50.12	33.6	50.11	27.456	50.138	29.718	50.102	18.135
				50.126	38.688	50.122	45.6	50.112	30.624	50.14	37.719	50.104	14.04
				50.128	37.44	50.124	40.8	50.114	25.696	50.142	34.29	50.106	22.23
				50.13	59.904	50.126	26.4	50.116	31.68	50.144	20.574	50.108	21.645
				50.132	31.2	50.128	36	50.118	26.048	50.146	22.86	50.11	22.23
				50.134	42.432	50.13	34.8	50.12	28.864	50.148	40.005	50.112	27.495
				50.136	52.416	50.132	33.6	50.122	31.68	50.15	28.575	50.114	19.305
				50.138	57.408	50.134	43.2	50.124	33.44	50.152	18.288	50.116	19.89
				50.14	57.408	50.136	42	50.126	36.608	50.154	27.432	50.118	16.38
				50.142	34.944	50.138	50.4	50.128	30.624	50.156	27.432	50.12	23.985
				50.144	29.952	50.14	39.6	50.13	30.272	50.158	28.575	50.122	20.475
				50.146	48.672	50.142	27.6	50.132	28.16	50.16	28.575	50.124	24.57
				50.148	48.672	50.144	36	50.134	39.072	50.162	40.005	50.126	18.135
				50.15	44.928	50.146	45.6	50.136	35.552	50.164	28.575	50.128	21.06
				50.152	56.16	50.148	44.4	50.138	27.104	50.166	45.72	50.13	16.965
				50.154	46.176	50.15	30	50.14	36.256	50.168	20.574	50.132	26.325
				50.156	56.16	50.152	37.2	50.142	34.144	50.17	27.432	50.134	23.4
				50.158	51.168	50.154	28.8	50.144	30.272	50.172	30.861	50.136	26.91
				50.16	49.92	50.156	38.4	50.146	34.144	50.174	26.289	50.138	22.815
				50.162	67.392	50.158	37.2	50.148	35.2	50.176	32.004	50.14	26.325
				50.164	52.416	50.16	36	50.15	30.624	50.178	30.861	50.142	23.985
				50.166	58.656	50.162	58.8	50.152	35.2	50.18	41.148	50.144	21.645
				50.168	48.672	50.164	43.2	50.154	30.976	50.182	29.718	50.146	22.815
				50.17	43.68	50.166	32.4	50.156	39.072	50.184	30.861	50.148	22.815
				50.172	52.416	50.168	31.2	50.158	42.24	50.186	29.718	50.15	22.23
				50.174	67.392	50.17	49.2	50.16	33.088	50.188	40.005	50.152	28.665
				50.176	44.928	50.172	25.2	50.162	41.888	50.19	37.719	50.154	17.55
				50.178	56.16	50.174	42	50.164	38.368	50.192	35.433	50.156	29.835
				50.18	56.16	50.176	40.8	50.166	42.592	50.194	35.433	50.158	26.91
				50.182	56.16	50.178	43.2	50.168	50.688	50.196	36.576	50.16	29.25
				50.184	48.672	50.18	49.2	50.17	38.72	50.198	42.291	50.162	28.08
				50.186	56.16	50.182	39.6	50.172	40.832	50.2	34.29	50.164	23.985
				50.188	49.92	50.184	37.2	50.174	46.112	50.202	41.148	50.166	22.815
				50.19	54.912	50.186	48	50.176	47.168	50.204	40.005	50.168	30.42
				50.192	51.168	50.188	38.4	50.178	41.536	50.206	57.15	50.17	21.645
				50.194	52.416	50.19	40.8	50.18	42.592	50.208	36.576	50.172	25.155
				50.196	66.144	50.192	44.4	50.182	37.312	50.21	46.863	50.174	15.795
				50.198	52.416	50.194	37.2	50.184	49.28	50.212	44.577	50.176	33.345
				50.2	63.648	50.196	51.6	50.186	49.984	50.214	56.007	50.178	28.08
				50.202	59.904	50.198	50.4	50.188	52.8	50.216	49.149	50.18	20.475
				50.204	76.128	50.2	46.8	50.19	51.744	50.218	43.434	50.182	28.665
				50.206	54.912	50.202	37.2	50.192	53.856	50.22	51.435	50.184	29.835
				50.208	59.904	50.204	48	50.194	54.208	50.222	42.291	50.186	36.855
				50.21	62.4	50.206	37.2	50.196	63.712	50.224	42.291	50.188	38.025
				50.212	58.656	50.208	54	50.198	51.04	50.226	43.434	50.19	30.42
				50.214	74.88	50.21	48	50.2	59.84	50.228	50.292	50.192	26.325
				50.216	58.656	50.212	50.4	50.202	60.896	50.23	45.72	50.194	28.665
				50.218	54.912	50.214	50.4	50.204	48.576	50.232	50.292	50.196	26.91
				50.22	64.896	50.216	51.6	50.206	61.952	50.234	56.007	50.198	29.835
				50.222	71.136	50.218	52.8	50.208	65.472	50.236	48.006	50.2	38.025
				50.224	79.872	50.22	66	50.21	50.336	50.238	59.436	50.202	28.665
				50.226	69.888	50.222	56.4	50.212	51.392	50.24	43.434	50.204	31.005
				50.228	76.128	50.224	56.4	50.214	65.472	50.242	66.294	50.206	31.005
				50.23	64.896	50.226	56.4	50.216	70.4	50.244	46.863	50.208	36.27
				50.232	49.92	50.228	64.8	50.218	59.488	50.246	54.864	50.21	37.44
				50.234	63.648	50.23	58.8	50.22	61.6	50.248	53.721	50.212	40.95
				50.236	94.848	50.232	63.6	50.222	64.064	50.25	53.721	50.214	40.95
				50.238	76.128	50.234	45.6	50.224	68.64	50.252	85.725	50.216	38.025
				50.24	72.384	50.236	61.2	50.226	76.736	50.254	58.293	50.218	35.685
				50.242	81.12	50.238	50.4	50.228	74.624	50.256	57.15	50.22	40.365
				50.244	81.12	50.24	58.8	50.23	72.512	50.258	58.293	50.222	43.875
				50.246	88.608	50.242	63.6	50.232	79.552	50.26	62.865	50.224	37.44
				50.248	78.624	50.244	63.6	50.234	86.592	50.262	62.865	50.226	45.63
				50.25	77.376	50.246	78	50.236	77.792	50.264	48.006	50.228	33.93
				50.252	91.104	50.248	68.4	50.238	88.704	50.266	72.009	50.23	50.895
				50.254	68.64	50.25	69.6	50.24	84.48	50.268	82.296	50.232	33.345
				50.256	88.608	50.252	56.4	50.242	92.224	50.27	81.153	50.234	46.215
				50.258	73.632	50.254	80.4	50.244	74.624	50.272	72.009	50.236	36.27
				50.26	99.84	50.256	58.8	50.246	87.296	50.274	69.723	50.238	46.215
				50.262	87.36	50.258	67.2	50.248	86.592	50.276	70.866	50.24	40.365
				50.264	76.128	50.26	68.4	50.25	94.336	50.278	75.438	50.242	49.725
				50.266	88.608	50.262	51.6	50.252	90.816	50.28	81.153	50.244	45.045
				50.268	84.864	50.264	73.2	50.254	99.968	50.282	85.725	50.246	50.895
				50.27	113.568	50.266	87.6	50.256	94.336	50.284	81.153	50.248	46.215
				50.272	98.592	50.268	67.2	50.258	110.88	50.286	89.154	50.25	49.14
				50.274	108.576	50.27	76.8	50.26	96.448	50.288	88.011	50.252	52.065
				50.276	102.336	50.272	88.8	50.262	104.896	50.29	91.44	50.254	49.14
				50.278	108.576	50.274	85.2	50.264	107.712	50.292	89.154	50.256	53.235
				50.28	98.592	50.276	80.4	50.266	109.824	50.294	88.011	50.258	57.915
				50.282	89.856	50.278	87.6	50.268	119.328	50.296	93.726	50.26	46.215
				50.284	101.088	50.28	64.8	50.27	111.232	50.298	83.439	50.262	66.105
				50.286	108.576	50.282	73.2	50.272	122.848	50.3	85.725	50.264	53.82
				50.288	119.808	50.284	81.6	50.274	117.216	50.302	80.01	50.266	64.935
				50.29	116.064	50.286	74.4	50.276	118.976	50.304	86.868	50.268	66.105
				50.292	112.32	50.288	78	50.278	121.792	50.306	98.298	50.27	45.63
				50.294	103.584	50.29	84	50.28	124.96	50.308	101.727	50.272	56.745
				50.296	101.088	50.292	73.2	50.282	148.544	50.31	98.298	50.274	59.085
				50.298	109.824	50.294	98.4	50.284	153.12	50.312	98.298	50.276	57.33
				50.3	119.808	50.296	91.2	50.286	154.528	50.314	101.727	50.278	73.125
				50.302	146.016	50.298	104.4	50.288	153.824	50.316	100.584	50.28	70.2
				50.304	158.496	50.3	93.6	50.29	150.656	50.318	107.442	50.282	79.56
				50.306	127.296	50.302	108	50.292	148.544	50.32	113.157	50.284	64.35
				50.308	142.272	50.304	98.4	50.294	150.304	50.322	100.584	50.286	76.05
				50.31	121.056	50.306	96	50.296	173.536	50.324	101.727	50.288	71.955
				50.312	102.336	50.308	109.2	50.298	166.496	50.326	122.301	50.29	78.975
				50.314	137.28	50.31	118.8	50.3	166.496	50.328	101.727	50.292	83.07
				50.316	138.528	50.312	98.4	50.302	169.312	50.33	121.158	50.294	80.73
				50.318	116.064	50.314	88.8	50.304	178.464	50.332	125.73	50.296	78.975
				50.32	141.024	50.316	110.4	50.306	195.008	50.334	115.443	50.298	63.765
				50.322	138.528	50.318	120	50.308	203.104	50.336	158.877	50.3	81.9
				50.324	151.008	50.32	121.2	50.31	195.36	50.338	133.731	50.302	79.56
				50.326	134.784	50.322	140.4	50.312	215.776	50.34	169.164	50.304	90.09
				50.328	121.056	50.324	134.4	50.314	206.272	50.342	147.447	50.306	81.9
				50.33	156	50.326	121.2	50.316	227.392	50.344	162.306	50.308	92.43
				50.332	159.744	50.328	127.2	50.318	238.656	50.346	162.306	50.31	94.77
				50.334	165.984	50.33	136.8	50.32	227.04	50.348	179.451	50.312	98.28
				50.336	163.488	50.332	118.8	50.322	252.736	50.35	165.735	50.314	80.73
				50.338	158.496	50.334	127.2	50.324	264.352	50.352	182.88	50.316	100.035
				50.34	170.976	50.336	141.6	50.326	268.576	50.354	158.877	50.318	102.96
				50.342	194.688	50.338	138	50.328	275.616	50.356	181.737	50.32	109.395
				50.344	170.976	50.34	172.8	50.33	263.296	50.358	192.024	50.322	109.395
				50.346	168.48	50.342	184.8	50.332	275.616	50.36	211.455	50.324	115.83
				50.348	190.944	50.344	122.4	50.334	300.608	50.362	190.881	50.326	126.36
				50.35	190.944	50.346	160.8	50.336	322.08	50.364	198.882	50.328	126.36
				50.352	188.448	50.348	158.4	50.338	330.528	50.366	214.884	50.33	140.985
				50.354	219.648	50.35	166.8	50.34	325.248	50.368	220.599	50.332	136.89
				50.356	189.696	50.352	202.8	50.342	340.736	50.37	251.46	50.334	111.735
				50.358	170.976	50.354	207.6	50.344	335.456	50.372	236.601	50.336	134.55
				50.36	224.64	50.356	183.6	50.346	387.2	50.374	269.748	50.338	148.005
				50.362	219.648	50.358	195.6	50.348	388.608	50.376	246.888	50.34	160.29
				50.364	220.896	50.36	230.4	50.35	389.664	50.378	272.034	50.342	152.1
				50.366	209.664	50.362	206.4	50.352	447.392	50.38	281.178	50.344	166.14
				50.368	239.616	50.364	222	50.354	423.104	50.382	280.035	50.346	155.61
				50.37	233.376	50.366	232.8	50.356	456.192	50.384	320.04	50.348	169.65
				50.372	250.848	50.368	255.6	50.358	486.464	50.386	332.613	50.35	167.31
				50.374	248.352	50.37	220.8	50.36	512.864	50.388	349.758	50.352	158.535
				50.376	284.544	50.372	271.2	50.362	499.488	50.39	362.331	50.354	207.09
				50.378	287.04	50.374	241.2	50.364	557.568	50.392	396.621	50.356	168.48
				50.38	297.024	50.376	264	50.366	587.136	50.394	369.189	50.358	207.675
				50.382	303.264	50.378	270	50.368	616	50.396	404.622	50.36	195.39
				50.384	302.016	50.38	298.8	50.37	625.504	50.398	429.768	50.362	205.335
				50.386	330.72	50.382	291.6	50.372	667.04	50.4	458.343	50.364	215.28
				50.388	330.72	50.384	289.2	50.374	689.216	50.402	472.059	50.366	197.73
				50.39	356.928	50.386	345.6	50.376	690.976	50.404	450.342	50.368	226.395
				50.392	373.152	50.388	332.4	50.378	757.152	50.406	485.775	50.37	224.055
				50.394	361.92	50.39	339.6	50.38	801.504	50.408	513.207	50.372	259.74
				50.396	328.224	50.392	374.4	50.382	794.464	50.41	540.639	50.374	239.265
				50.398	359.424	50.394	330	50.384	866.272	50.412	578.358	50.376	280.8
				50.4	373.152	50.396	345.6	50.386	937.376	50.414	625.221	50.378	303.03
				50.402	415.584	50.398	406.8	50.388	972.224	50.416	667.512	50.38	287.82
				50.404	458.016	50.4	444	50.39	1024.32	50.418	709.803	50.382	315.9
				50.406	460.512	50.402	402	50.392	1058.11	50.42	710.946	50.384	341.64
				50.408	464.256	50.404	458.4	50.394	1143.3	50.422	789.813	50.386	344.565
				50.41	489.216	50.406	460.8	50.396	1153.15	50.424	884.682	50.388	381.42
				50.412	505.44	50.408	480	50.398	1223.55	50.426	944.118	50.39	346.905
				50.414	547.872	50.41	484.8	50.4	1337.25	50.428	891.54	50.392	393.12
				50.416	537.888	50.412	519.6	50.402	1396.03	50.43	1030.99	50.394	393.705
				50.418	550.368	50.414	598.8	50.404	1447.07	50.432	1116.71	50.396	434.07
				50.42	602.784	50.416	601.2	50.406	1550.56	50.434	1184.15	50.398	449.28
				50.422	676.416	50.418	610.8	50.408	1617.09	50.436	1321.31	50.4	471.51
				50.424	690.144	50.42	644.4	50.41	1714.59	50.438	1357.88	50.402	521.235
				50.426	766.272	50.422	686.4	50.412	1777.95	50.44	1411.61	50.404	514.215
				50.428	731.328	50.424	796.8	50.414	1924.74	50.442	1578.48	50.406	571.545
				50.43	757.536	50.426	753.6	50.416	2038.43	50.444	1659.64	50.408	575.64
				50.432	851.136	50.428	856.8	50.418	2145.44	50.446	1834.52	50.41	636.48
				50.434	944.736	50.43	864	50.42	2241.18	50.448	1961.39	50.412	686.79
				50.436	1002.14	50.432	997.2	50.422	2364.03	50.45	2085.97	50.414	719.55
				50.438	1047.07	50.434	956.4	50.424	2435.14	50.452	2224.28	50.416	788.58
				50.44	1110.72	50.436	1148.4	50.426	2616.42	50.454	2551.18	50.418	841.23
				50.442	1143.17	50.438	1257.6	50.428	2807.55	50.456	2743.2	50.42	864.045
				50.444	1233.02	50.44	1263.6	50.43	2904.35	50.458	3004.95	50.422	932.49
				50.446	1284.19	50.442	1374	50.432	3085.28	50.46	3259.84	50.424	1041.88
				50.448	1354.08	50.444	1414.8	50.434	3228.54	50.462	3530.73	50.426	1067.62
				50.45	1447.68	50.446	1596	50.436	3378.5	50.464	3898.77	50.428	1087.52
				50.452	1486.37	50.448	1600.8	50.438	3636.86	50.466	4230.24	50.43	1180.53
				50.454	1552.51	50.45	1761.6	50.44	3820.61	50.468	4809.74	50.432	1270.04
				50.456	1820.83	50.452	1898.4	50.442	4073.34	50.47	5258.94	50.434	1412.78
				50.458	1802.11	50.454	2066.4	50.444	4300.38	50.472	5759.58	50.436	1463.09
				50.46	1906.94	50.456	2214	50.446	4548.9	50.474	6323.08	50.438	1597.05
				50.462	2084.16	50.458	2340	50.448	4755.87	50.476	6944.87	50.44	1710.54
				50.464	2307.55	50.46	2463.6	50.45	5066.69	50.478	7631.81	50.442	1770.8
				50.466	2451.07	50.462	2656.8	50.452	5461.98	50.48	8337.04	50.444	1919.97
				50.468	2399.9	50.464	2884.8	50.454	5740.06	50.482	9281.16	50.446	2053.93
				50.47	2842.94	50.466	3048	50.456	6060.74	50.484	10168.1	50.448	2219.49
				50.472	3002.69	50.468	3436.8	50.458	6513.41	50.486	11308.8	50.45	2432.43
				50.474	3299.71	50.47	3729.6	50.46	6872.45	50.488	12411.8	50.452	2595.64
				50.476	3465.7	50.472	3978	50.462	7255.78	50.49	14520.7	50.454	2775.24
				50.478	3665.38	50.474	4274.4	50.464	7745.41	50.492	16359.8	50.456	2943.14
				50.48	4075.97	50.476	4803.6	50.466	8348.74	50.494	18541.7	50.458	3266.64
				50.482	4260.67	50.478	5294.4	50.468	8940.45	50.496	21283.8	50.46	3562.65
				50.484	4484.06	50.48	5670	50.47	9469.5	50.498	24692.2	50.462	3892.59
				50.486	4983.26	50.482	6422.4	50.472	10349.5	50.5	29814	50.464	4136.53
				50.488	5526.14	50.484	6694.8	50.474	11100.3	50.502	36994.3	50.466	4501.57
				50.49	6081.5	50.486	7420.8	50.476	12191.2	50.504	49181	50.468	4777.69
				50.492	6576.96	50.488	8107.2	50.478	13171.8	50.506	75473.4	50.47	5250.38
				50.494	7494.24	50.49	9184.8	50.48	14301.1	50.508	128287	50.472	5639.98
				50.496	8483.9	50.492	10195.2	50.482	15856.2	50.51	227471	50.474	6233.18
				50.498	9333.79	50.494	12070.8	50.484	17393	50.512	367424	50.476	6870.82
				50.5	10957.4	50.496	13978.8	50.486	19293.5	50.514	526693	50.478	7535.97
				50.502	13025.4	50.498	17289.6	50.488	21664.5	50.516	690377	50.48	8365.5
				50.504	15985.6	50.5	21937.2	50.49	24976.2	50.518	834299	50.482	9275.76
				50.506	20623.2	50.502	30266.4	50.492	30374.1	50.52	940316	50.484	10303
				50.508	30241.5	50.504	45692.4	50.494	39044.2	50.522	997967	50.486	11246
				50.51	52096.5	50.506	78795.6	50.496	54063.7	50.524	1003940	50.488	12778.2
				50.512	101918	50.508	144203	50.498	77097.5	50.526	959581	50.49	14291.5
				50.514	197470	50.51	250447	50.5	112676	50.528	857865	50.492	15906.1
				50.516	355453	50.512	397562	50.502	162991	50.53	714955	50.494	18567.3
				50.518	570400	50.514	576352	50.504	229429	50.532	572293	50.496	21738.6
				50.52	798529	50.516	752074	50.506	310302	50.534	456258	50.498	26233.2
				50.522	958363	50.518	884454	50.508	403755	50.536	357225	50.5	32980.5
				50.524	1004600	50.52	957810	50.51	511403	50.538	278382	50.502	43384.8
				50.526	933960	50.522	992470	50.512	624617	50.54	213358	50.504	60134.5
				50.528	771365	50.524	1003790	50.514	731826	50.542	164135	50.506	86451.9
				50.53	570390	50.526	991042	50.516	822571	50.544	126201	50.508	127325
				50.532	384913	50.528	945790	50.518	892496	50.546	96194.9	50.51	183681
				50.534	254921	50.53	868618	50.52	946539	50.548	74452.7	50.512	256792
				50.536	167906	50.532	762504	50.522	981897	50.55	58723.9	50.514	356026
				50.538	113028	50.534	633533	50.524	1000610	50.552	48989	50.516	489467
				50.54	77983.8	50.536	502033	50.526	998047	50.554	41833.8	50.518	659272
				50.542	56629.2	50.538	386983	50.528	973548	50.556	36410.3	50.52	832607
				50.544	43445.4	50.54	300678	50.53	919195	50.558	31991.4	50.522	957721
				50.546	33968.1	50.542	231791	50.532	827865	50.56	28315.5	50.524	1005880
				50.548	27560.8	50.544	177445	50.534	707978	50.562	25246.6	50.526	963717
				50.55	22434	50.546	132241	50.536	580937	50.564	23103.5	50.528	841505
				50.552	18787.4	50.548	98720.4	50.538	456414	50.566	20784.3	50.53	672007
				50.554	16252.7	50.55	75748.8	50.54	346325	50.568	18956.7	50.532	500534
				50.556	14248.4	50.552	58689.6	50.542	251968	50.57	17219.3	50.534	347770
				50.558	12196.7	50.554	46035.6	50.544	179708	50.572	15599.7	50.536	225367
				50.56	10917.5	50.556	36416.4	50.546	129709	50.574	14264.6	50.538	143455
				50.562	9726.91	50.558	29631.6	50.548	94366.3	50.576	13311.4	50.54	95908.4
				50.564	8949.41	50.56	24207.6	50.55	69080.7	50.578	12158.1	50.542	69668.2
				50.566	8189.38	50.562	20799.6	50.552	51665.9	50.58	11230	50.544	54437.8
				50.568	7478.02	50.564	18225.6	50.554	40467.3	50.582	10769.3	50.546	44124.2
				50.57	6564.48	50.566	15910.8	50.556	33678.3	50.584	10019.5	50.548	37017
				50.572	5899.3	50.568	13900.8	50.558	29081.5	50.586	9451.47	50.55	31745
				50.574	5267.81	50.57	12109.2	50.56	25368.3	50.588	8799.96	50.552	27468.7
				50.576	4719.94	50.572	11097.6	50.562	22596.3	50.59	8493.63	50.554	24113.1
				50.578	4137.12	50.574	10096.8	50.564	20168.5	50.592	7925.56	50.556	20974.6
				50.58	3752.74	50.576	9006	50.566	18700.7	50.594	7570.09	50.558	18247.9
				50.582	3217.34	50.578	7887.6	50.568	17195.6	50.596	7168.9	50.56	16190.5
				50.584	2971.49	50.58	7405.2	50.57	15699.2	50.598	6931.15	50.562	14544.9
				50.586	2698.18	50.582	6748.8	50.572	14524.9	50.6	6709.41	50.564	12977.6
				50.588	2497.25	50.584	6236.4	50.574	13484.1	50.602	6497.95	50.566	11803.5
				50.59	2469.79	50.586	5659.2	50.576	12642.8	50.604	6321.93	50.568	10699.1
				50.592	2251.39	50.588	5389.2	50.578	11867.7	50.606	6038.47	50.57	9673.56
				50.594	2159.04	50.59	5131.2	50.58	11269.3	50.608	5864.73	50.572	8883.81
				50.596	2087.9	50.592	4898.4	50.582	10692	50.61	5787.01	50.574	8191.17
				50.598	2175.26	50.594	4543.2	50.584	10040.8	50.612	5726.43	50.576	7570.48
				50.6	2097.89	50.596	4406.4	50.586	9706.05	50.614	5437.25	50.578	6944.53
				50.602	2009.28	50.598	4200	50.588	9131.94	50.616	5269.23	50.58	6391.71
				50.604	2066.69	50.6	4101.6	50.59	8864.77	50.618	5242.94	50.582	6017.9
				50.606	2013.02	50.602	3913.2	50.592	8483.55	50.62	5176.65	50.584	5641.15
				50.608	1985.57	50.604	3907.2	50.594	8144.22	50.622	5114.93	50.586	5435.82
				50.61	2014.27	50.606	3764.4	50.596	7738.72	50.624	4990.34	50.588	5051.48
				50.612	1925.66	50.608	3636	50.598	7427.2	50.626	4942.33	50.59	4782.38
				50.614	1918.18	50.61	3624	50.6	7131.17	50.628	4921.76	50.592	4615.06
				50.616	1955.62	50.612	3643.2	50.602	7012.9	50.63	4798.31	50.594	4352.4
				50.618	1881.98	50.614	3445.2	50.604	6751.01	50.632	4858.89	50.596	4178.07
				50.62	1876.99	50.616	3549.6	50.606	6589.44	50.634	4670.3	50.598	3973.32
				50.622	1905.7	50.618	3475.2	50.608	6299.39	50.636	4540	50.6	3794.31
				50.624	1850.78	50.62	3475.2	50.61	6170.91	50.638	4383.4	50.602	3683.74
				50.626	1900.7	50.622	3501.6	50.612	5901.63	50.64	4507.99	50.604	3646.89
				50.628	1808.35	50.624	3421.2	50.614	5818.56	50.642	4318.25	50.606	3339.18
				50.63	1830.82	50.626	3363.6	50.616	5712.96	50.644	4214.24	50.608	3336.84
				50.632	1770.91	50.628	3384	50.618	5495.42	50.646	4047.36	50.61	3264.89
				50.634	1764.67	50.63	3315.6	50.62	5354.27	50.648	4048.51	50.612	3171.28
				50.636	1653.6	50.632	3302.4	50.622	5313.44	50.65	3847.34	50.614	3099.91
				50.638	1673.57	50.634	3090	50.624	5217.34	50.652	3749.04	50.616	3118.64
				50.64	1571.23	50.636	3193.2	50.626	5042.05	50.654	3603.88	50.618	2938.45
				50.642	1612.42	50.638	3003.6	50.628	4873.09	50.656	3544.44	50.62	2965.36
				50.644	1550.02	50.64	3056.4	50.63	4737.22	50.658	3399.28	50.622	2819.11
				50.646	1551.26	50.642	2977.2	50.632	4621.06	50.66	3234.69	50.624	2867.67
				50.648	1480.13	50.644	2948.4	50.634	4554.18	50.662	3191.26	50.626	2871.76
				50.65	1437.7	50.646	2889.6	50.636	4469.7	50.664	3019.81	50.628	2751.84
				50.652	1448.93	50.648	2644.8	50.638	4264.83	50.666	2898.65	50.63	2788.7
				50.654	1307.9	50.65	2494.8	50.64	4214.5	50.668	2779.78	50.632	2745.41
				50.656	1351.58	50.652	2509.2	50.642	4111.71	50.67	2507.74	50.634	2676.96
				50.658	1234.27	50.654	2374.8	50.644	3968.45	50.672	2539.75	50.636	2637.76
				50.66	1178.11	50.656	2254.8	50.646	3963.87	50.674	2340.86	50.638	2669.94
				50.662	1211.81	50.658	2164.8	50.648	3771.33	50.676	2409.44	50.64	2695.68
				50.664	1150.66	50.66	2144.4	50.65	3698.11	50.678	2296.29	50.642	2557.03
				50.666	1059.55	50.662	2020.8	50.652	3581.25	50.68	2234.57	50.644	2649.47
				50.668	1110.72	50.664	1868.4	50.654	3462.98	50.682	2120.26	50.646	2597.99
				50.67	963.456	50.666	1831.2	50.656	3285.57	50.684	1977.39	50.648	2581.02
				50.672	906.048	50.668	1729.2	50.658	3227.84	50.686	1928.24	50.65	2507.31
				50.674	866.112	50.67	1638	50.66	3100.77	50.688	1853.95	50.652	2517.26
				50.676	889.824	50.672	1606.8	50.662	2960.67	50.69	1896.24	50.654	2400.26
				50.678	798.72	50.674	1494	50.664	2812.83	50.692	1660.78	50.656	2374.51
				50.68	841.152	50.676	1399.2	50.666	2799.81	50.694	1645.92	50.658	2279.16
				50.682	761.28	50.678	1347.6	50.668	2649.5	50.696	1570.48	50.66	2194.34
				50.684	716.352	50.68	1350	50.67	2530.88	50.698	1529.33	50.662	2155.14
				50.686	743.808	50.682	1299.6	50.672	2458.72	50.7	1530.48	50.664	2056.86
				50.688	670.176	50.684	1242	50.674	2308.42	50.702	1506.47	50.666	1929.91
				50.69	619.008	50.686	1149.6	50.676	2195.42	50.704	1437.89	50.668	1807.07
				50.692	581.568	50.688	1129.2	50.678	2116.93	50.706	1377.32	50.67	1802.38
				50.694	572.832	50.69	1090.8	50.68	1979.3	50.708	1359.03	50.672	1765.53
				50.696	575.328	50.692	1028.4	50.682	1915.94	50.71	1202.44	50.674	1652.04
				50.698	607.776	50.694	1036.8	50.684	1878.27	50.712	1241.3	50.676	1602.9
				50.7	501.696	50.696	1050	50.686	1811.74	50.714	1216.15	50.678	1528.02
				50.702	544.128	50.698	907.2	50.688	1703.33	50.716	1167	50.68	1406.92
				50.704	544.128	50.7	927.6	50.69	1627.65	50.718	1105.28	50.682	1360.12
				50.706	461.76	50.702	958.8	50.692	1582.59	50.72	1073.28	50.684	1362.46
				50.708	429.312	50.704	840	50.694	1484.74	50.722	1094.99	50.686	1223.23
				50.71	482.976	50.706	858	50.696	1416.45	50.724	1046.99	50.688	1127.88
				50.712	455.52	50.708	793.2	50.698	1375.97	50.726	950.976	50.69	1128.46
				50.714	439.296	50.71	778.8	50.7	1356.26	50.728	945.261	50.692	1074.06
				50.716	400.608	50.712	771.6	50.702	1291.49	50.73	914.4	50.694	1018.49
				50.718	426.816	50.714	765.6	50.704	1215.81	50.732	904.113	50.696	1027.26
				50.72	371.904	50.716	649.2	50.706	1186.24	50.734	883.539	50.698	928.98
				50.722	393.12	50.718	669.6	50.708	1140.48	50.736	857.25	50.7	928.98
				50.724	394.368	50.72	700.8	50.71	1092.96	50.738	860.679	50.702	861.705
				50.726	363.168	50.722	654	50.712	1061.28	50.74	790.956	50.704	826.02
				50.728	343.2	50.724	631.2	50.714	1010.59	50.742	762.381	50.706	785.655
				50.73	356.928	50.726	574.8	50.716	1011.3	50.744	744.093	50.708	749.385
				50.732	305.76	50.728	633.6	50.718	972.224	50.746	699.516	50.71	698.49
				50.734	330.72	50.73	578.4	50.72	901.12	50.748	709.803	50.712	711.36
				50.736	358.176	50.732	579.6	50.722	907.808	50.75	674.37	50.714	668.07
				50.738	260.832	50.734	572.4	50.724	820.512	50.752	693.801	50.716	660.465
				50.74	293.28	50.736	558	50.726	816.288	50.754	666.369	50.718	632.385
				50.742	290.784	50.738	514.8	50.728	813.12	50.756	581.787	50.72	620.685
				50.744	269.568	50.74	496.8	50.73	775.808	50.758	612.648	50.722	647.595
				50.746	303.264	50.742	434.4	50.732	759.264	50.76	650.367	50.724	565.695
				50.748	284.544	50.744	505.2	50.734	725.824	50.762	595.503	50.726	566.28
				50.75	267.072	50.746	463.2	50.736	718.432	50.764	624.078	50.728	552.825
				50.752	282.048	50.748	475.2	50.738	666.336	50.766	545.211	50.73	534.69
				50.754	273.312	50.75	488.4	50.74	647.328	50.768	530.352	50.732	540.54
				50.756	232.128	50.752	414	50.742	600.16	50.77	485.775	50.734	493.155
				50.758	260.832	50.754	420	50.744	599.104	50.772	462.915	50.736	506.025
				50.76	249.6	50.756	412.8	50.746	584.32	50.774	501.777	50.738	465.66
				50.762	263.328	50.758	396	50.748	577.632	50.776	473.202	50.74	475.605
				50.764	270.816	50.76	376.8	50.75	526.592	50.778	469.773	50.742	445.185
				50.766	274.56	50.762	372	50.752	519.904	50.78	460.629	50.744	413.01
				50.768	234.624	50.764	379.2	50.754	506.528	50.782	477.774	50.746	383.175
				50.77	245.856	50.766	339.6	50.756	478.72	50.784	410.337	50.748	384.345
				50.772	222.144	50.768	344.4	50.758	478.368	50.786	409.194	50.75	373.23
				50.774	238.368	50.77	363.6	50.76	460.064	50.788	405.765	50.752	369.72
				50.776	218.4	50.772	289.2	50.762	458.656	50.79	404.622	50.754	348.075
				50.778	220.896	50.774	328.8	50.764	428.032	50.792	366.903	50.756	354.51
				50.78	214.656	50.776	314.4	50.766	424.16	50.794	370.332	50.758	359.775
				50.782	224.64	50.778	298.8	50.768	388.256	50.796	334.899	50.76	343.98
				50.784	199.68	50.78	265.2	50.77	388.608	50.798	360.045	50.762	311.22
				50.786	194.688	50.782	283.2	50.772	362.912	50.8	329.184	50.764	322.335
				50.788	220.896	50.784	312	50.774	348.128	50.802	322.326	50.766	301.86
				50.79	192.192	50.786	246	50.776	360.448	50.804	334.899	50.768	277.875
				50.792	214.656	50.788	274.8	50.778	365.376	50.806	320.04	50.77	270.855
				50.794	203.424	50.79	258	50.78	313.632	50.808	269.748	50.772	280.8
				50.796	203.424	50.792	296.4	50.782	312.576	50.81	329.184	50.774	260.325
				50.798	173.472	50.794	222	50.784	298.496	50.812	288.036	50.776	281.385
				50.8	198.432	50.796	252	50.786	302.016	50.814	278.892	50.778	264.42
				50.802	200.928	50.798	262.8	50.788	300.256	50.816	262.89	50.78	244.53
				50.804	185.952	50.8	246	50.79	288.64	50.818	241.173	50.782	237.51
				50.806	192.192	50.802	243.6	50.792	271.392	50.82	249.174	50.784	234
				50.808	172.224	50.804	216	50.794	265.408	50.822	232.029	50.786	241.02
				50.81	160.992	50.806	225.6	50.796	257.664	50.824	240.03	50.788	197.145
				50.812	151.008	50.808	205.2	50.798	251.328	50.826	209.169	50.79	209.43
				50.814	187.2	50.81	193.2	50.8	237.248	50.828	227.457	50.792	217.62
				50.816	151.008	50.812	196.8	50.802	233.024	50.83	216.027	50.794	199.485
				50.818	156	50.814	248.4	50.804	234.784	50.832	254.889	50.796	180.765
				50.82	124.8	50.816	190.8	50.806	214.368	50.834	188.595	50.798	208.26
				50.822	153.504	50.818	195.6	50.808	194.656	50.836	218.313	50.8	168.48
				50.824	148.512	50.82	207.6	50.81	201.696	50.838	235.458	50.802	184.86
				50.826	133.536	50.822	160.8	50.812	211.552	50.84	180.594	50.804	172.575
				50.828	122.304	50.824	160.8	50.814	202.048	50.842	226.314	50.806	177.84
				50.83	124.8	50.826	194.4	50.816	188.672	50.844	188.595	50.808	150.93
				50.832	117.312	50.828	174	50.818	186.912	50.846	189.738	50.81	163.8
				50.834	113.568	50.83	164.4	50.82	173.888	50.848	161.163	50.812	166.14
				50.836	117.312	50.832	158.4	50.822	169.312	50.85	169.164	50.814	167.895
				50.838	124.8	50.834	156	50.824	170.72	50.852	166.878	50.816	152.685
				50.84	83.616	50.836	159.6	50.826	172.128	50.854	149.733	50.818	143.325
				50.842	123.552	50.838	115.2	50.828	163.328	50.856	148.59	50.82	151.515
				50.844	113.568	50.84	151.2	50.83	144.672	50.858	163.449	50.822	129.87
				50.846	79.872	50.842	130.8	50.832	143.968	50.86	164.592	50.824	140.985
				50.848	96.096	50.844	159.6	50.834	150.304	50.862	156.591	50.826	128.7
				50.85	108.576	50.846	147.6	50.836	130.944	50.864	156.591	50.828	119.925
				50.852	102.336	50.848	108	50.838	136.928	50.866	164.592	50.83	126.36
				50.854	113.568	50.85	134.4	50.84	135.52	50.868	152.019	50.832	128.7
				50.856	98.592	50.852	116.4	50.842	129.536	50.87	129.159	50.834	124.02
				50.858	104.832	50.854	110.4	50.844	114.048	50.872	132.588	50.836	117
				50.86	102.336	50.856	114	50.846	131.648	50.874	129.159	50.838	122.85
				50.862	101.088	50.858	92.4	50.848	128.128	50.876	134.874	50.84	104.715
				50.864	87.36	50.86	114	50.85	116.864	50.878	105.156	50.842	115.245
				50.866	97.344	50.862	102	50.852	121.792	50.88	115.443	50.844	98.28
				50.868	76.128	50.864	104.4	50.854	115.456	50.882	132.588	50.846	101.79
				50.87	78.624	50.866	103.2	50.856	113.344	50.884	117.729	50.848	97.11
				50.872	73.632	50.868	118.8	50.858	126.016	50.886	123.444	50.85	115.83
				50.874	77.376	50.87	85.2	50.86	116.512	50.888	113.157	50.852	102.375
				50.876	88.608	50.872	92.4	50.862	111.936	50.89	93.726	50.854	91.26
				50.878	76.128	50.874	84	50.864	99.968	50.892	145.161	50.856	89.505
				50.88	81.12	50.876	86.4	50.866	103.136	50.894	110.871	50.858	77.805
				50.882	87.36	50.878	105.6	50.868	116.512	50.896	112.014	50.86	99.45
				50.884	74.88	50.88	73.2	50.87	102.784	50.898	106.299	50.862	98.865
				50.886	61.152	50.882	90	50.872	98.56	50.9	115.443	50.864	89.505
				50.888	86.112	50.884	108	50.874	103.488	50.902	104.013	50.866	90.09
				50.89	81.12	50.886	106.8	50.876	103.136	50.904	110.871	50.868	83.655
				50.892	84.864	50.888	80.4	50.878	94.688	50.906	105.156	50.87	85.995
				50.894	52.416	50.89	62.4	50.88	90.464	50.908	99.441	50.872	80.145
				50.896	64.896	50.892	109.2	50.882	95.744	50.91	101.727	50.874	91.845
				50.898	64.896	50.894	87.6	50.884	97.856	50.912	81.153	50.876	87.165
				50.9	79.872	50.896	94.8	50.886	96.096	50.914	97.155	50.878	77.22
				50.902	83.616	50.898	114	50.888	95.04	50.916	72.009	50.88	66.105
				50.904	91.104	50.9	90	50.89	95.392	50.918	93.726	50.882	83.07
				50.906	81.12	50.902	90	50.892	86.24	50.92	88.011	50.884	84.24
				50.908	92.352	50.904	75.6	50.894	99.968	50.922	104.013	50.886	85.995
				50.91	66.144	50.906	82.8	50.896	88	50.924	85.725	50.888	82.485
				50.912	69.888	50.908	75.6	50.898	84.48	50.926	93.726	50.89	76.635
				50.914	59.904	50.91	76.8	50.9	95.392	50.928	77.724	50.892	76.635
				50.916	63.648	50.912	63.6	50.902	85.536	50.93	82.296	50.894	80.145
				50.918	52.416	50.914	69.6	50.904	84.48	50.932	105.156	50.896	69.615
				50.92	49.92	50.916	75.6	50.906	91.52	50.934	68.58	50.898	64.935
				50.922	62.4	50.918	68.4	50.908	78.144	50.936	78.867	50.9	67.275
				50.924	68.64	50.92	63.6	50.91	80.96	50.938	81.153	50.902	69.615
				50.926	58.656	50.922	80.4	50.912	78.496	50.94	70.866	50.904	74.88
				50.928	79.872	50.924	66	50.914	83.776	50.942	81.153	50.906	62.01
				50.93	64.896	50.926	73.2	50.916	75.328	50.944	74.295	50.908	64.935
				50.932	59.904	50.928	76.8	50.918	77.792	50.946	70.866	50.91	71.37
				50.934	47.424	50.93	82.8	50.92	72.16	50.948	83.439	50.912	67.86
				50.936	38.688	50.932	82.8	50.922	82.016	50.95	70.866	50.914	76.635
				50.938	64.896	50.934	61.2	50.924	74.976	50.952	75.438	50.916	66.105
				50.94	52.416	50.936	69.6	50.926	76.736	50.954	80.01	50.918	67.275
				50.942	64.896	50.938	66	50.928	75.68	50.956	82.296	50.92	66.105
				50.944	49.92	50.94	62.4	50.93	73.568	50.958	89.154	50.922	62.595
				50.946	67.392	50.942	76.8	50.932	76.736	50.96	84.582	50.924	67.275
				50.948	67.392	50.944	72	50.934	74.976	50.962	70.866	50.926	67.275
				50.95	56.16	50.946	63.6	50.936	74.976	50.964	81.153	50.928	63.765
				50.952	44.928	50.948	78	50.938	70.752	50.966	70.866	50.93	67.86
				50.954	53.664	50.95	69.6	50.94	74.976	50.968	66.294	50.932	52.065
				50.956	49.92	50.952	67.2	50.942	71.808	50.97	80.01	50.934	59.085
				50.958	57.408	50.954	45.6	50.944	76.032	50.972	78.867	50.936	59.67
				50.96	54.912	50.956	57.6	50.946	66.88	50.974	70.866	50.938	51.48
				50.962	51.168	50.958	64.8	50.948	72.512	50.976	62.865	50.94	60.84
				50.964	58.656	50.96	62.4	50.95	74.624	50.978	81.153	50.942	57.915
				50.966	52.416	50.962	64.8	50.952	71.808	50.98	77.724	50.944	71.37
				50.968	67.392	50.964	56.4	50.954	70.752	50.982	67.437	50.946	62.595
				50.97	53.664	50.966	60	50.956	71.808	50.984	82.296	50.948	62.595
				50.972	49.92	50.968	48	50.958	70.4	50.986	54.864	50.95	62.01
				50.974	44.928	50.97	45.6	50.96	63.36	50.988	74.295	50.952	54.405
				50.976	54.912	50.972	78	50.962	64.416	50.99	76.581	50.954	47.385
				50.978	36.192	50.974	68.4	50.964	71.104	50.992	83.439	50.956	56.745
				50.98	53.664	50.976	64.8	50.966	70.752	50.994	86.868	50.958	57.915
				50.982	54.912	50.978	56.4	50.968	79.2	50.996	59.436	50.96	54.405
				50.984	49.92	50.98	39.6	50.97	69.696	50.998	69.723	50.962	66.105
				50.986	46.176	50.982	56.4	50.972	66.528	51	66.294	50.964	52.065
				50.988	66.144	50.984	62.4	50.974	62.656	51.002	75.438	50.966	62.595
				50.99	41.184	50.986	51.6	50.976	59.136	51.004	67.437	50.968	53.82
				50.992	49.92	50.988	58.8	50.978	63.712	51.006	61.722	50.97	47.97
				50.994	57.408	50.99	57.6	50.98	65.472	51.008	76.581	50.972	58.5
				50.996	51.168	50.992	56.4	50.982	63.36	51.01	68.58	50.974	67.86
				50.998	31.2	50.994	54	50.984	64.768	51.012	64.008	50.976	57.33
				51	49.92	50.996	69.6	50.986	70.048	51.014	64.008	50.978	43.875
				51.002	38.688	50.998	63.6	50.988	65.472	51.016	64.008	50.98	60.84
				51.004	61.152	51	51.6	50.99	62.656	51.018	81.153	50.982	54.99
				51.006	41.184	51.002	63.6	50.992	63.008	51.02	69.723	50.984	66.69
				51.008	47.424	51.004	57.6	50.994	67.936	51.022	77.724	50.986	46.215
				51.01	58.656	51.006	52.8	50.996	58.784	51.024	67.437	50.988	57.915
				51.012	49.92	51.008	68.4	50.998	55.968	51.026	84.582	50.99	63.765
				51.014	46.176	51.01	52.8	51	64.064	51.028	53.721	50.992	48.555
				51.016	43.68	51.012	39.6	51.002	64.768	51.03	81.153	50.994	56.745
				51.018	34.944	51.014	44.4	51.004	65.472	51.032	75.438	50.996	51.48
				51.02	51.168	51.016	55.2	51.006	58.432	51.034	62.865	50.998	49.725
				51.022	53.664	51.018	68.4	51.008	67.584	51.036	81.153	51	64.35
				51.024	33.696	51.02	54	51.01	63.36	51.038	77.724	51.002	43.29
				51.026	46.176	51.022	74.4	51.012	66.176	51.04	77.724	51.004	54.99
				51.028	34.944	51.024	52.8	51.014	60.192	51.042	82.296	51.006	52.65
				51.03	51.168	51.026	69.6	51.016	54.208	51.044	59.436	51.008	47.97
				51.032	43.68	51.028	69.6	51.018	58.08	51.046	72.009	51.01	58.5
				51.034	37.44	51.03	50.4	51.02	67.232	51.048	83.439	51.012	47.385
				51.036	34.944	51.032	79.2	51.022	58.784	51.05	70.866	51.014	58.5
				51.038	36.192	51.034	51.6	51.024	54.56	51.052	92.583	51.016	50.31
				51.04	38.688	51.036	66	51.026	68.64	51.054	68.58	51.018	56.745
				51.042	51.168	51.038	57.6	51.028	58.08	51.056	80.01	51.02	51.48
				51.044	31.2	51.04	56.4	51.03	55.968	51.058	73.152	51.022	43.29
				51.046	39.936	51.042	46.8	51.032	64.768	51.06	80.01	51.024	62.01
				51.048	43.68	51.044	45.6	51.034	66.176	51.062	78.867	51.026	70.785
				51.05	34.944	51.046	54	51.036	62.304	51.064	81.153	51.028	47.97
				51.052	44.928	51.048	54	51.038	63.008	51.066	74.295	51.03	53.235
				51.054	49.92	51.05	48	51.04	71.456	51.068	57.15	51.032	62.595
				51.056	54.912	51.052	57.6	51.042	65.824	51.07	82.296	51.034	63.18
				51.058	36.192	51.054	58.8	51.044	59.488	51.072	85.725	51.036	61.425
				51.06	33.696	51.056	49.2	51.046	63.712	51.074	85.725	51.038	53.82
				51.062	36.192	51.058	57.6	51.048	58.08	51.076	76.581	51.04	46.8
				51.064	41.184	51.06	84	51.05	69.344	51.078	85.725	51.042	50.31
				51.066	34.944	51.062	46.8	51.052	60.192	51.08	110.871	51.044	53.82
				51.068	37.44	51.064	42	51.054	55.264	51.082	82.296	51.046	57.33
				51.07	44.928	51.066	55.2	51.056	57.024	51.084	99.441	51.048	52.065
				51.072	32.448	51.068	50.4	51.058	59.488	51.086	96.012	51.05	57.915
				51.074	42.432	51.07	55.2	51.06	60.192	51.088	78.867	51.052	62.01
				51.076	28.704	51.072	46.8	51.062	63.008	51.09	83.439	51.054	56.745
				51.078	44.928	51.074	44.4	51.064	66.176	51.092	94.869	51.056	56.16
				51.08	39.936	51.076	50.4	51.066	64.416	51.094	100.584	51.058	53.235
				51.082	41.184	51.078	48	51.068	66.88	51.096	101.727	51.06	61.425
				51.084	48.672	51.08	62.4	51.07	60.192	51.098	89.154	51.062	64.935
				51.086	42.432	51.082	62.4	51.072	67.232	51.1	105.156	51.064	61.425
				51.088	36.192	51.084	57.6	51.074	55.264	51.102	121.158	51.066	54.99
				51.09	32.448	51.086	66	51.076	58.08	51.104	96.012	51.068	64.935
				51.092	39.936	51.088	46.8	51.078	59.84	51.106	105.156	51.07	63.765
				51.094	44.928	51.09	63.6	51.08	58.784	51.108	102.87	51.072	60.84
				51.096	43.68	51.092	62.4	51.082	65.824	51.11	100.584	51.074	67.86
				51.098	32.448	51.094	57.6	51.084	63.008	51.112	130.302	51.076	77.805
				51.1	43.68	51.096	56.4	51.086	55.968	51.114	124.587	51.078	60.84
				51.102	52.416	51.098	60	51.088	55.616	51.116	117.729	51.08	67.86
				51.104	41.184	51.1	39.6	51.09	62.304	51.118	109.728	51.082	63.765
				51.106	39.936	51.102	62.4	51.092	68.64	51.12	130.302	51.084	78.39
				51.108	34.944	51.104	49.2	51.094	59.136	51.122	106.299	51.086	81.9
				51.11	46.176	51.106	50.4	51.096	68.288	51.124	136.017	51.088	74.295
				51.112	39.936	51.108	56.4	51.098	69.344	51.126	118.872	51.09	84.24
				51.114	31.2	51.11	51.6	51.1	60.192	51.128	131.445	51.092	87.165
				51.116	38.688	51.112	52.8	51.102	69.696	51.13	115.443	51.094	88.335
				51.118	29.952	51.114	58.8	51.104	65.472	51.132	132.588	51.096	77.805
				51.12	38.688	51.116	54	51.106	65.824	51.134	150.876	51.098	87.75
				51.122	24.96	51.118	66	51.108	54.912	51.136	133.731	51.1	94.185
				51.124	26.208	51.12	62.4	51.11	67.232	51.138	128.016	51.102	98.28
				51.126	31.2	51.122	51.6	51.112	73.568	51.14	154.305	51.104	98.28
				51.128	41.184	51.124	52.8	51.114	70.048	51.142	133.731	51.106	91.845
				51.13	42.432	51.126	49.2	51.116	58.432	51.144	162.306	51.108	101.79
				51.132	28.704	51.128	55.2	51.118	63.36	51.146	170.307	51.11	100.035
				51.134	38.688	51.13	61.2	51.12	72.864	51.148	162.306	51.112	119.34
				51.136	36.192	51.132	54	51.122	65.12	51.15	157.734	51.114	104.13
				51.138	36.192	51.134	74.4	51.124	64.768	51.152	155.448	51.116	104.13
				51.14	42.432	51.136	66	51.126	58.784	51.154	138.303	51.118	112.905
				51.142	46.176	51.138	63.6	51.128	64.064	51.156	149.733	51.12	109.98
				51.144	32.448	51.14	50.4	51.13	72.512	51.158	153.162	51.122	128.7
				51.146	28.704	51.142	68.4	51.132	71.808	51.16	177.165	51.124	127.53
				51.148	38.688	51.144	44.4	51.134	65.472	51.162	186.309	51.126	126.36
				51.15	24.96	51.146	62.4	51.136	73.216	51.164	184.023	51.128	129.285
				51.152	38.688	51.148	56.4	51.138	57.024	51.166	172.593	51.13	136.305
				51.154	31.2	51.15	66	51.14	67.936	51.168	184.023	51.132	161.46
				51.156	27.456	51.152	64.8	51.142	70.752	51.17	179.451	51.134	150.345
				51.158	42.432	51.154	61.2	51.144	60.896	51.172	194.31	51.136	167.895
				51.16	41.184	51.156	66	51.146	65.824	51.174	171.45	51.138	156.195
				51.162	34.944	51.158	62.4	51.148	66.176	51.176	172.593	51.14	170.235
				51.164	34.944	51.16	52.8	51.15	62.304	51.178	208.026	51.142	162.045
				51.166	37.44	51.162	60	51.152	60.896	51.18	238.887	51.144	155.025
				51.168	33.696	51.164	69.6	51.154	67.232	51.182	238.887	51.146	181.35
				51.17	31.2	51.166	61.2	51.156	58.08	51.184	204.597	51.148	191.295
				51.172	29.952	51.168	55.2	51.158	67.232	51.186	198.882	51.15	179.01
				51.174	24.96	51.17	69.6	51.16	68.64	51.188	203.454	51.152	183.69
				51.176	29.952	51.172	63.6	51.162	86.592	51.19	222.885	51.154	205.335
				51.178	37.44	51.174	64.8	51.164	66.88	51.192	221.742	51.156	177.255
				51.18	36.192	51.176	57.6	51.166	72.512	51.194	220.599	51.158	204.75
				51.182	52.416	51.178	60	51.168	70.4	51.196	235.458	51.16	208.26
				51.184	32.448	51.18	57.6	51.17	70.752	51.198	249.174	51.162	214.11
				51.186	31.2	51.182	62.4	51.172	71.808	51.2	222.885	51.164	205.92
				51.188	19.968	51.184	57.6	51.174	69.696	51.202	227.457	51.166	221.715
				51.19	31.2	51.186	68.4	51.176	71.456	51.204	213.741	51.168	224.055
				51.192	28.704	51.188	66	51.178	73.92	51.206	242.316	51.17	227.565
				51.194	33.696	51.19	73.2	51.18	61.248	51.208	251.46	51.172	224.055
				51.196	22.464	51.192	60	51.182	73.92	51.21	282.321	51.174	234.585
				51.198	31.2	51.194	67.2	51.184	67.584	51.212	265.176	51.176	255.06
				51.2	34.944	51.196	62.4	51.186	68.992	51.214	288.036	51.178	239.265
				51.202	31.2	51.198	49.2	51.188	65.12	51.216	305.181	51.18	267.345
				51.204	31.2	51.2	52.8	51.19	70.048	51.218	301.752	51.182	262.665
				51.206	46.176	51.202	63.6	51.192	75.328	51.22	254.889	51.184	277.29
				51.208	43.68	51.204	63.6	51.194	62.656	51.222	257.175	51.186	269.685
				51.21	28.704	51.206	61.2	51.196	70.4	51.224	308.61	51.188	288.405
				51.212	29.952	51.208	64.8	51.198	77.44	51.226	298.323	51.19	298.935
				51.214	41.184	51.21	57.6	51.2	78.848	51.228	304.038	51.192	314.145
				51.216	37.44	51.212	79.2	51.202	68.64	51.23	308.61	51.194	297.18
				51.218	28.704	51.214	64.8	51.204	83.072	51.232	325.755	51.196	311.805
				51.22	52.416	51.216	51.6	51.206	68.288	51.234	301.752	51.198	302.445
				51.222	42.432	51.218	63.6	51.208	74.272	51.236	344.043	51.2	345.735
				51.224	22.464	51.22	69.6	51.21	82.016	51.238	321.183	51.202	331.11
				51.226	22.464	51.222	58.8	51.212	74.624	51.24	331.47	51.204	304.785
				51.228	28.704	51.224	72	51.214	83.072	51.242	296.037	51.206	323.505
				51.23	41.184	51.226	66	51.216	80.96	51.244	320.04	51.208	356.265
				51.232	34.944	51.228	67.2	51.218	74.272	51.246	330.327	51.21	355.68
				51.234	28.704	51.23	48	51.22	77.44	51.248	313.182	51.212	364.455
				51.236	32.448	51.232	66	51.222	69.344	51.25	329.184	51.214	361.53
				51.238	27.456	51.234	66	51.224	83.776	51.252	348.615	51.216	348.66
				51.24	42.432	51.236	56.4	51.226	75.328	51.254	316.611	51.218	364.455
				51.242	31.2	51.238	67.2	51.228	77.44	51.256	336.042	51.22	367.38
				51.244	22.464	51.24	68.4	51.23	66.88	51.258	317.754	51.222	374.985
				51.246	24.96	51.242	63.6	51.232	84.48	51.26	353.187	51.224	372.06
				51.248	32.448	51.244	54	51.234	80.256	51.262	323.469	51.226	363.285
				51.25	27.456	51.246	60	51.236	66.528	51.264	360.045	51.228	380.25
				51.252	22.464	51.248	66	51.238	85.888	51.266	321.183	51.23	387.27
				51.254	28.704	51.25	58.8	51.24	78.496	51.268	305.181	51.232	352.17
				51.256	34.944	51.252	72	51.242	81.312	51.27	325.755	51.234	381.42
				51.258	28.704	51.254	67.2	51.244	85.888	51.272	341.757	51.236	387.855
				51.26	28.704	51.256	70.8	51.246	82.016	51.274	352.044	51.238	408.33
				51.262	34.944	51.258	58.8	51.248	80.608	51.276	346.329	51.24	410.085
				51.264	29.952	51.26	51.6	51.25	79.2	51.278	362.331	51.242	426.465
				51.266	31.2	51.262	72	51.252	84.832	51.28	323.469	51.244	411.255
				51.268	33.696	51.264	54	51.254	80.608	51.282	323.469	51.246	409.5
				51.27	47.424	51.266	66	51.256	87.648	51.284	364.617	51.248	398.385
				51.272	34.944	51.268	79.2	51.258	93.632	51.286	350.901	51.25	445.77
				51.274	24.96	51.27	66	51.26	86.592	51.288	352.044	51.252	440.505
				51.276	26.208	51.272	48	51.262	80.96	51.29	366.903	51.254	439.335
				51.278	29.952	51.274	62.4	51.264	80.608	51.292	377.19	51.256	410.67
				51.28	23.712	51.276	74.4	51.266	86.592	51.294	378.333	51.258	425.88
				51.282	28.704	51.278	72	51.268	82.72	51.296	342.9	51.26	433.485
				51.284	19.968	51.28	70.8	51.27	89.408	51.298	345.186	51.262	444.6
				51.286	31.2	51.282	68.4	51.272	94.336	51.3	330.327	51.264	428.805
				51.288	36.192	51.284	79.2	51.274	97.856	51.302	339.471	51.266	434.655
				51.29	28.704	51.286	61.2	51.276	98.56	51.304	376.047	51.268	425.295
				51.292	34.944	51.288	42	51.278	91.168	51.306	394.335	51.27	452.79
				51.294	39.936	51.29	63.6	51.28	85.888	51.308	357.759	51.272	431.145
				51.296	22.464	51.292	67.2	51.282	92.576	51.31	326.898	51.274	444.6
				51.298	27.456	51.294	76.8	51.284	100.32	51.312	379.476	51.276	475.605
				51.3	32.448	51.296	69.6	51.286	93.632	51.314	336.042	51.278	466.245
				51.302	23.712	51.298	66	51.288	89.056	51.316	345.186	51.28	434.655
				51.304	31.2	51.3	73.2	51.29	97.504	51.318	382.905	51.282	443.43
				51.306	29.952	51.302	64.8	51.292	98.912	51.32	357.759	51.284	462.15
				51.308	23.712	51.304	62.4	51.294	98.912	51.322	368.046	51.286	444.015
				51.31	34.944	51.306	70.8	51.296	94.336	51.324	370.332	51.288	463.32
				51.312	29.952	51.308	62.4	51.298	97.152	51.326	374.904	51.29	449.865
				51.314	33.696	51.31	84	51.3	93.28	51.328	342.9	51.292	465.075
				51.316	39.936	51.312	76.8	51.302	101.376	51.33	369.189	51.294	472.68
				51.318	28.704	51.314	68.4	51.304	90.112	51.332	364.617	51.296	437.58
				51.32	18.72	51.316	70.8	51.306	88.704	51.334	337.185	51.298	429.975
				51.322	22.464	51.318	78	51.308	97.856	51.336	333.756	51.3	404.235
				51.324	24.96	51.32	79.2	51.31	99.264	51.338	330.327	51.302	435.825
				51.326	28.704	51.322	60	51.312	101.376	51.34	270.891	51.304	410.085
				51.328	27.456	51.324	64.8	51.314	96.096	51.342	352.044	51.306	457.47
				51.33	27.456	51.326	70.8	51.316	99.968	51.344	317.754	51.308	451.62
				51.332	28.704	51.328	91.2	51.318	102.432	51.346	363.474	51.31	458.055
				51.334	27.456	51.33	79.2	51.32	95.744	51.348	328.041	51.312	424.71
				51.336	23.712	51.332	94.8	51.322	109.824	51.35	326.898	51.314	444.6
				51.338	29.952	51.334	49.2	51.324	108.064	51.352	312.039	51.316	404.82
				51.34	26.208	51.336	62.4	51.326	99.616	51.354	317.754	51.318	445.185
				51.342	33.696	51.338	80.4	51.328	106.656	51.356	332.613	51.32	432.315
				51.344	29.952	51.34	66	51.33	104.192	51.358	353.187	51.322	433.485
				51.346	44.928	51.342	61.2	51.332	99.616	51.36	324.612	51.324	400.725
				51.348	19.968	51.344	64.8	51.334	110.176	51.362	326.898	51.326	437.58
				51.35	28.704	51.346	67.2	51.336	115.456	51.364	298.323	51.328	420.03
				51.352	31.2	51.348	74.4	51.338	101.728	51.366	333.756	51.33	417.105
				51.354	14.976	51.35	64.8	51.34	98.56	51.368	304.038	51.332	383.76
				51.356	27.456	51.352	72	51.342	103.84	51.37	283.464	51.334	414.765
				51.358	33.696	51.354	78	51.344	106.304	51.372	336.042	51.336	389.61
				51.36	29.952	51.356	69.6	51.346	96.8	51.374	278.892	51.338	393.705
				51.362	38.688	51.358	68.4	51.348	98.56	51.376	289.179	51.34	393.12
				51.364	27.456	51.36	73.2	51.35	114.4	51.378	288.036	51.342	402.48
				51.366	33.696	51.362	68.4	51.352	115.808	51.38	268.605	51.344	379.665
				51.368	26.208	51.364	66	51.354	101.728	51.382	290.322	51.346	360.36
				51.37	31.2	51.366	66	51.356	107.008	51.384	272.034	51.348	389.61
				51.372	21.216	51.368	74.4	51.358	104.192	51.386	246.888	51.35	380.835
				51.374	23.712	51.37	61.2	51.36	103.84	51.388	261.747	51.352	364.455
				51.376	22.464	51.372	80.4	51.362	103.488	51.39	249.174	51.354	366.21
				51.378	23.712	51.374	76.8	51.364	110.176	51.392	236.601	51.356	359.775
				51.38	27.456	51.376	78	51.366	123.904	51.394	260.604	51.358	353.34
				51.382	24.96	51.378	67.2	51.368	108.768	51.396	268.605	51.36	329.94
				51.384	23.712	51.38	79.2	51.37	108.416	51.398	249.174	51.362	336.375
				51.386	47.424	51.382	79.2	51.372	106.656	51.4	216.027	51.364	328.185
				51.388	21.216	51.384	66	51.374	118.272	51.402	257.175	51.366	325.845
				51.39	23.712	51.386	60	51.376	111.232	51.404	226.314	51.368	327.015
				51.392	19.968	51.388	79.2	51.378	111.232	51.406	228.6	51.37	320.58
				51.394	27.456	51.39	79.2	51.38	102.08	51.408	204.597	51.372	310.05
				51.396	21.216	51.392	63.6	51.382	109.12	51.41	202.311	51.374	307.125
				51.398	22.464	51.394	66	51.384	108.064	51.412	229.743	51.376	301.86
				51.4	16.224	51.396	79.2	51.386	110.176	51.414	205.74	51.378	274.365
				51.402	23.712	51.398	78	51.388	118.976	51.416	196.596	51.38	293.085
				51.404	19.968	51.4	69.6	51.39	115.808	51.418	209.169	51.382	303.03
				51.406	18.72	51.402	81.6	51.392	116.512	51.42	234.315	51.384	280.215
				51.408	19.968	51.404	68.4	51.394	115.456	51.422	230.886	51.386	262.665
				51.41	19.968	51.406	76.8	51.396	115.456	51.424	217.17	51.388	266.175
				51.412	38.688	51.408	68.4	51.398	112.288	51.426	210.312	51.39	253.89
				51.414	27.456	51.41	70.8	51.4	99.264	51.428	184.023	51.392	247.455
				51.416	28.704	51.412	68.4	51.402	120.384	51.43	210.312	51.394	259.155
				51.418	23.712	51.414	61.2	51.404	115.104	51.432	198.882	51.396	240.435
				51.42	31.2	51.416	50.4	51.406	115.808	51.434	209.169	51.398	252.135
				51.422	19.968	51.418	62.4	51.408	111.936	51.436	206.883	51.4	217.62
				51.424	24.96	51.42	67.2	51.41	108.416	51.438	216.027	51.402	236.34
				51.426	23.712	51.422	66	51.412	110.528	51.44	160.02	51.404	238.68
				51.428	21.216	51.424	72	51.414	114.4	51.442	166.878	51.406	230.49
				51.43	26.208	51.426	75.6	51.416	110.88	51.444	155.448	51.408	219.375
				51.432	24.96	51.428	66	51.418	114.752	51.446	192.024	51.41	197.73
				51.434	23.712	51.43	75.6	51.42	119.328	51.448	179.451	51.412	186.615
				51.436	33.696	51.432	66	51.422	129.536	51.45	136.017	51.414	203.58
				51.438	22.464	51.434	99.6	51.424	121.792	51.452	163.449	51.416	204.165
				51.44	13.728	51.436	104.4	51.426	108.064	51.454	145.161	51.418	183.69
				51.442	21.216	51.438	66	51.428	112.64	51.456	153.162	51.42	210.6
				51.444	31.2	51.44	61.2	51.43	116.864	51.458	149.733	51.422	174.33
				51.446	34.944	51.442	85.2	51.432	115.456	51.46	131.445	51.424	198.9
				51.448	26.208	51.444	79.2	51.434	112.992	51.462	157.734	51.426	162.63
				51.45	28.704	51.446	73.2	51.436	112.992	51.464	131.445	51.428	165.555
				51.452	19.968	51.448	72	51.438	108.064	51.466	136.017	51.43	159.12
				51.454	37.44	51.45	70.8	51.44	122.848	51.468	140.589	51.432	153.855
				51.456	31.2	51.452	72	51.442	107.36	51.47	133.731	51.434	159.705
				51.458	23.712	51.454	61.2	51.444	102.784	51.472	145.161	51.436	151.515
				51.46	21.216	51.456	80.4	51.446	120.032	51.474	142.875	51.438	157.365
				51.462	22.464	51.458	74.4	51.448	116.512	51.476	113.157	51.44	146.835
				51.464	37.44	51.46	74.4	51.45	115.808	51.478	134.874	51.442	143.325
				51.466	28.704	51.462	72	51.452	119.68	51.48	114.3	51.444	152.1
				51.468	18.72	51.464	82.8	51.454	112.992	51.482	115.443	51.446	130.455
				51.47	23.712	51.466	87.6	51.456	118.976	51.484	116.586	51.448	133.38
				51.472	22.464	51.468	80.4	51.458	117.92	51.486	123.444	51.45	133.965
				51.474	23.712	51.47	75.6	51.46	117.216	51.488	116.586	51.452	120.51
				51.476	32.448	51.472	78	51.462	108.416	51.49	105.156	51.454	131.625
				51.478	32.448	51.474	67.2	51.464	108.064	51.492	96.012	51.456	116.415
				51.48	12.48	51.476	91.2	51.466	123.904	51.494	126.873	51.458	118.755
				51.482	27.456	51.478	50.4	51.468	110.176	51.496	88.011	51.46	107.64
				51.484	24.96	51.48	66	51.47	114.752	51.498	104.013	51.462	101.79
				51.486	29.952	51.482	79.2	51.472	114.4	51.5	97.155	51.464	97.695
				51.488	24.96	51.484	76.8	51.474	118.624	51.502	99.441	51.466	106.47
				51.49	26.208	51.486	73.2	51.476	101.728	51.504	86.868	51.468	96.525
				51.492	28.704	51.488	86.4	51.478	107.36	51.506	82.296	51.47	88.92
				51.494	19.968	51.49	74.4	51.48	101.024	51.508	107.442	51.472	107.055
				51.496	26.208	51.492	69.6	51.482	112.288	51.51	101.727	51.474	99.45
				51.498	22.464	51.494	52.8	51.484	118.272	51.512	80.01	51.476	83.655
				51.5	19.968	51.496	92.4	51.486	94.336	51.514	76.581	51.478	80.145
				51.502	24.96	51.498	60	51.488	107.36	51.516	81.153	51.48	74.88
				51.504	26.208	51.5	74.4	51.49	123.552	51.518	91.44	51.482	89.505
				51.506	22.464	51.502	82.8	51.492	109.472	51.52	107.442	51.484	88.335
				51.508	31.2	51.504	60	51.494	108.768	51.522	102.87	51.486	71.37
				51.51	28.704	51.506	73.2	51.496	99.616	51.524	88.011	51.488	74.295
				51.512	16.224	51.508	81.6	51.498	113.696	51.526	91.44	51.49	75.465
				51.514	17.472	51.51	84	51.5	101.376	51.528	83.439	51.492	66.105
				51.516	29.952	51.512	75.6	51.502	100.672	51.53	86.868	51.494	73.71
				51.518	21.216	51.514	87.6	51.504	104.192	51.532	78.867	51.496	78.39
				51.52	18.72	51.516	66	51.506	110.176	51.534	67.437	51.498	78.975
				51.522	31.2	51.518	90	51.508	105.952	51.536	85.725	51.5	63.765
				51.524	24.96	51.52	66	51.51	98.56	51.538	84.582	51.502	67.86
				51.526	27.456	51.522	85.2	51.512	98.208	51.54	81.153	51.504	57.33
				51.528	26.208	51.524	79.2	51.514	101.376	51.542	54.864	51.506	59.67
				51.53	21.216	51.526	70.8	51.516	102.432	51.544	54.864	51.508	62.01
				51.532	27.456	51.528	67.2	51.518	102.784	51.546	69.723	51.51	67.86
				51.534	22.464	51.53	84	51.52	105.952	51.548	61.722	51.512	54.99
				51.536	24.96	51.532	94.8	51.522	94.336	51.55	57.15	51.514	57.915
				51.538	18.72	51.534	70.8	51.524	95.392	51.552	75.438	51.516	60.84
				51.54	24.96	51.536	86.4	51.526	87.648	51.554	58.293	51.518	50.31
				51.542	27.456	51.538	75.6	51.528	93.28	51.556	73.152	51.52	54.405
				51.544	23.712	51.54	67.2	51.53	97.152	51.558	50.292	51.522	51.48
				51.546	28.704	51.542	76.8	51.532	86.24	51.56	49.149	51.524	47.385
				51.548	23.712	51.544	80.4	51.534	93.632	51.562	56.007	51.526	43.29
				51.55	18.72	51.546	69.6	51.536	82.368	51.564	77.724	51.528	41.535
				51.552	21.216	51.548	70.8	51.538	105.952	51.566	54.864	51.53	43.875
				51.554	19.968	51.55	63.6	51.54	93.28	51.568	61.722	51.532	37.44
				51.556	16.224	51.552	81.6	51.542	106.656	51.57	60.579	51.534	46.8
				51.558	28.704	51.554	88.8	51.544	91.52	51.572	53.721	51.536	45.045
				51.56	16.224	51.556	60	51.546	89.408	51.574	57.15	51.538	46.215
				51.562	14.976	51.558	79.2	51.548	89.056	51.576	48.006	51.54	40.95
				51.564	28.704	51.56	88.8	51.55	82.368	51.578	60.579	51.542	39.195
				51.566	27.456	51.562	76.8	51.552	82.016	51.58	57.15	51.544	39.78
				51.568	24.96	51.564	94.8	51.554	83.424	51.582	57.15	51.546	45.045
				51.57	18.72	51.566	74.4	51.556	82.368	51.584	56.007	51.548	46.8
				51.572	37.44	51.568	80.4	51.558	84.128	51.586	54.864	51.55	41.535
				51.574	13.728	51.57	68.4	51.56	83.424	51.588	54.864	51.552	46.215
				51.576	32.448	51.572	76.8	51.562	86.944	51.59	60.579	51.554	38.61
				51.578	24.96	51.574	85.2	51.564	90.112	51.592	53.721	51.556	32.76
				51.58	22.464	51.576	91.2	51.566	82.016	51.594	45.72	51.558	38.025
				51.582	16.224	51.578	91.2	51.568	74.976	51.596	50.292	51.56	44.46
				51.584	37.44	51.58	72	51.57	100.32	51.598	42.291	51.562	31.59
				51.586	26.208	51.582	94.8	51.572	73.568	51.6	50.292	51.564	33.93
				51.588	19.968	51.584	69.6	51.574	85.888	51.602	37.719	51.566	33.93
				51.59	19.968	51.586	66	51.576	79.2	51.604	53.721	51.568	34.515
				51.592	27.456	51.588	79.2	51.578	79.2	51.606	58.293	51.57	22.23
				51.596	21.216	51.59	84	51.58	69.344	51.608	56.007	51.572	38.025
				51.598	13.728	51.592	67.2	51.582	69.344	51.61	51.435	51.574	37.44
				51.6	14.976	51.594	76.8	51.584	67.232	51.612	42.291	51.576	30.42
				51.602	17.472	51.596	85.2	51.586	67.584	51.614	46.863	51.578	31.005
				51.604	18.72	51.598	85.2	51.588	67.584	51.616	43.434	51.58	36.855
				51.606	19.968	51.6	98.4	51.59	67.232	51.618	50.292	51.582	33.345
				51.608	21.216	51.602	68.4	51.592	67.584	51.62	37.719	51.584	35.685
				51.61	22.464	51.604	75.6	51.594	71.808	51.622	46.863	51.586	26.325
				51.612	24.96	51.606	75.6	51.596	62.656	51.624	45.72	51.588	25.74
				51.614	23.712	51.608	68.4	51.598	60.896	51.626	41.148	51.59	33.345
				51.616	24.96	51.61	85.2	51.6	79.2	51.628	44.577	51.592	33.93
				51.618	11.232	51.612	63.6	51.602	72.512	51.63	44.577	51.594	31.59
				51.62	21.216	51.614	80.4	51.604	61.248	51.632	48.006	51.596	32.175
				51.622	16.224	51.616	96	51.606	63.36	51.634	42.291	51.598	27.495
				51.624	26.208	51.618	86.4	51.608	61.6	51.636	36.576	51.6	24.57
				51.626	23.712	51.62	78	51.61	67.936	51.638	51.435	51.602	26.91
				51.628	24.96	51.622	93.6	51.612	64.768	51.64	42.291	51.604	24.57
				51.63	27.456	51.624	88.8	51.614	66.528	51.642	38.862	51.606	36.855
				51.632	23.712	51.626	75.6	51.616	58.08	51.644	48.006	51.608	26.325
				51.634	26.208	51.628	63.6	51.618	58.432	51.646	34.29	51.61	28.665
				51.636	23.712	51.63	88.8	51.62	60.896	51.648	35.433	51.612	25.74
				51.638	21.216	51.632	64.8	51.622	57.728	51.65	27.432	51.614	27.495
				51.64	19.968	51.634	80.4	51.624	61.248	51.652	48.006	51.616	34.515
				51.642	23.712	51.636	74.4	51.626	53.856	51.654	43.434	51.618	30.42
				51.644	17.472	51.638	63.6	51.628	49.984	51.656	54.864	51.62	25.74
				51.646	27.456	51.64	88.8	51.63	60.896	51.658	28.575	51.622	23.4
				51.648	22.464	51.642	69.6	51.632	60.896	51.66	35.433	51.624	21.06
				51.65	28.704	51.644	97.2	51.634	58.08	51.662	45.72	51.626	18.135
				51.652	27.456	51.646	72	51.636	60.192	51.664	35.433	51.628	22.815
				51.654	27.456	51.648	61.2	51.638	52.096	51.666	41.148	51.63	25.155
				51.656	29.952	51.65	62.4	51.64	60.192	51.668	37.719	51.632	28.665
				51.658	18.72	51.652	72	51.642	57.376	51.67	41.148	51.634	21.645
				51.66	22.464	51.654	60	51.644	51.744	51.672	48.006	51.636	31.59
				51.662	18.72	51.656	72	51.646	51.392	51.674	38.862	51.638	21.06
				51.664	21.216	51.658	80.4	51.648	56.32	51.676	52.578	51.64	16.965
				51.666	29.952	51.66	70.8	51.65	55.616	51.678	33.147	51.642	23.985
				51.668	19.968	51.662	63.6	51.652	50.336	51.68	49.149	51.644	29.25
				51.67	27.456	51.664	58.8	51.654	51.04	51.682	34.29	51.646	20.475
				51.672	13.728	51.666	76.8	51.656	44.352	51.684	36.576	51.648	23.4
				51.674	28.704	51.668	66	51.658	49.984	51.686	36.576	51.65	25.74
				51.676	24.96	51.67	69.6	51.66	48.576	51.688	45.72	51.652	19.305
				51.678	16.224	51.672	91.2	51.662	45.76	51.69	29.718	51.654	28.665
				51.68	28.704	51.674	97.2	51.664	51.392	51.692	33.147	51.656	24.57
				51.682	17.472	51.676	67.2	51.666	49.984	51.694	28.575	51.658	22.23
				51.684	31.2	51.678	72	51.668	42.24	51.696	36.576	51.66	29.25
				51.686	29.952	51.68	72	51.67	45.056	51.698	40.005	51.662	24.57
				51.688	26.208	51.682	78	51.672	48.576	51.7	30.861	51.664	22.815
				51.69	26.208	51.684	84	51.674	48.224	51.702	37.719	51.666	30.42
				51.692	19.968	51.686	66	51.676	44.352	51.704	56.007	51.668	19.89
				51.694	19.968	51.688	74.4	51.678	44.352	51.706	34.29	51.67	22.815
				51.696	26.208	51.69	64.8	51.68	40.48	51.708	30.861	51.672	20.475
				51.698	34.944	51.692	60	51.682	38.368	51.71	50.292	51.674	20.475
				51.7	19.968	51.694	72	51.684	41.888	51.712	35.433	51.676	23.985
				51.702	24.96	51.696	81.6	51.686	44.704	51.714	36.576	51.678	22.815
				51.704	31.2	51.698	70.8	51.688	37.312	51.716	56.007	51.68	21.645
				51.706	47.424	51.7	72	51.69	40.832	51.718	42.291	51.682	22.815
				51.708	23.712	51.702	63.6	51.692	36.96	51.72	40.005	51.684	23.985
				51.71	26.208	51.704	76.8	51.694	35.2	51.722	37.719	51.686	20.475
				51.712	21.216	51.706	67.2	51.696	38.016	51.724	42.291	51.688	18.72
				51.714	17.472	51.708	63.6	51.698	34.144	51.726	45.72	51.69	21.645
				51.716	26.208	51.71	76.8	51.7	42.24	51.728	40.005	51.692	25.74
				51.718	29.952	51.712	84	51.702	34.496	51.73	44.577	51.694	23.985
				51.72	21.216	51.714	92.4	51.704	37.312	51.732	37.719	51.696	16.38
				51.722	28.704	51.716	86.4	51.706	34.848	51.734	40.005	51.698	22.23
				51.724	19.968	51.718	76.8	51.708	39.776	51.736	32.004	51.7	27.495
				51.726	19.968	51.72	62.4	51.71	35.904	51.738	25.146	51.702	23.4
				51.728	24.96	51.722	69.6	51.712	38.368	51.74	32.004	51.704	25.155
				51.73	21.216	51.724	70.8	51.714	32.384	51.742	42.291	51.706	26.91
				51.732	23.712	51.726	79.2	51.716	37.312	51.744	34.29	51.708	20.475
				51.734	19.968	51.728	84	51.718	35.904	51.746	38.862	51.71	21.645
				51.736	37.44	51.73	68.4	51.72	40.832	51.748	35.433	51.712	27.495
				51.738	26.208	51.732	79.2	51.722	29.92	51.75	35.433	51.714	19.305
				51.74	16.224	51.734	70.8	51.724	36.96	51.752	35.433	51.716	26.91
				51.742	23.712	51.736	76.8	51.726	34.144	51.754	36.576	51.718	22.815
				51.744	18.72	51.738	74.4	51.728	30.624	51.756	38.862	51.72	22.23
				51.746	27.456	51.74	75.6	51.73	34.848	51.758	44.577	51.722	18.72
				51.748	24.96	51.742	72	51.732	38.016	51.76	30.861	51.724	23.985
				51.75	29.952	51.744	81.6	51.734	28.864	51.762	27.432	51.726	26.91
				51.752	34.944	51.746	68.4	51.736	28.16	51.764	24.003	51.728	16.965
				51.754	23.712	51.748	68.4	51.738	32.736	51.766	21.717	51.73	23.985
				51.756	22.464	51.75	76.8	51.74	28.512	51.768	43.434	51.732	20.475
				51.758	19.968	51.752	73.2	51.742	30.976	51.77	49.149	51.734	24.57
				51.76	27.456	51.754	90	51.744	29.216	51.772	32.004	51.736	21.645
				51.762	31.2	51.756	74.4	51.746	26.4	51.774	37.719	51.738	30.42
				51.764	24.96	51.758	74.4	51.748	26.752	51.776	37.719	51.74	19.305
				51.766	33.696	51.76	74.4	51.75	32.736	51.778	43.434	51.742	21.06
				51.768	33.696	51.762	63.6	51.752	31.328	51.78	28.575	51.744	22.815
				51.77	22.464	51.764	74.4	51.754	29.216	51.782	43.434	51.746	23.4
				51.772	21.216	51.766	62.4	51.756	30.976	51.784	37.719	51.748	18.135
				51.774	34.944	51.768	64.8	51.758	32.384	51.786	35.433	51.75	25.74
				51.776	28.704	51.77	78	51.76	32.032	51.788	38.862	51.752	24.57
				51.778	21.216	51.772	57.6	51.762	25.344	51.79	40.005	51.754	18.72
				51.78	28.704	51.774	69.6	51.764	20.416	51.792	43.434	51.756	15.795
				51.782	24.96	51.776	63.6	51.766	25.344	51.794	36.576	51.758	25.155
				51.784	18.72	51.778	75.6	51.768	26.048	51.796	38.862	51.76	22.815
				51.786	28.704	51.78	58.8	51.77	21.824	51.798	35.433	51.762	20.475
				51.788	26.208	51.782	60	51.772	29.568	51.8	41.148	51.764	17.55
				51.79	23.712	51.784	68.4	51.774	26.752	51.802	43.434	51.766	16.38
				51.792	27.456	51.786	76.8	51.776	25.696	51.804	25.146	51.768	20.475
				51.794	28.704	51.788	67.2	51.778	34.496	51.806	34.29	51.77	23.4
				51.796	36.192	51.79	66	51.78	28.864	51.808	37.719	51.772	28.665
				51.798	26.208	51.792	50.4	51.782	33.44	51.81	45.72	51.774	18.135
				51.8	23.712	51.794	78	51.784	26.752	51.812	32.004	51.776	18.72
				51.802	23.712	51.796	74.4	51.786	28.512	51.814	29.718	51.778	21.06
				51.804	34.944	51.798	66	51.788	26.752	51.816	29.718	51.78	16.38
				51.806	18.72	51.8	63.6	51.79	27.104	51.818	35.433	51.782	29.835
				51.808	12.48	51.802	85.2	51.792	27.456	51.82	37.719	51.784	17.55
				51.81	29.952	51.804	74.4	51.794	29.568	51.822	41.148	51.786	19.89
				51.812	24.96	51.806	52.8	51.796	28.16	51.824	30.861	51.788	21.06
				51.814	27.456	51.808	76.8	51.798	27.808	51.826	34.29	51.79	24.57
				51.816	24.96	51.81	57.6	51.8	28.512	51.828	22.86	51.792	23.4
				51.818	31.2	51.812	66	51.802	22.88	51.83	32.004	51.794	22.815
				51.82	17.472	51.814	50.4	51.804	27.456	51.832	30.861	51.796	20.475
				51.822	28.704	51.816	61.2	51.806	28.864	51.834	40.005	51.798	16.38
				51.824	29.952	51.818	58.8	51.808	27.104	51.836	27.432	51.8	23.985
				51.826	17.472	51.82	64.8	51.81	31.68	51.838	35.433	51.802	15.795
				51.828	21.216	51.822	67.2	51.812	22.88	51.84	41.148	51.804	16.38
				51.83	36.192	51.824	72	51.814	22.176	51.842	33.147	51.806	22.815
				51.832	33.696	51.826	50.4	51.816	22.528	51.844	36.576	51.808	12.87
				51.834	19.968	51.828	63.6	51.818	29.92	51.846	36.576	51.81	23.985
				51.836	28.704	51.83	69.6	51.82	24.64	51.848	41.148	51.812	24.57
				51.838	26.208	51.832	52.8	51.822	29.216	51.85	46.863	51.814	25.74
				51.84	23.712	51.834	46.8	51.824	30.976	51.852	34.29	51.816	14.04
				51.842	22.464	51.836	62.4	51.826	23.936	51.854	38.862	51.818	25.155
				51.844	19.968	51.838	68.4	51.828	20.416	51.856	35.433	51.82	27.495
				51.846	23.712	51.84	79.2	51.83	24.64	51.858	38.862	51.822	16.965
				51.848	19.968	51.842	67.2	51.832	21.824	51.86	36.576	51.824	21.645
				51.85	12.48	51.844	63.6	51.834	25.696	51.862	37.719	51.826	17.55
				51.852	29.952	51.846	60	51.836	31.68	51.864	43.434	51.828	13.455
				51.854	29.952	51.848	54	51.838	28.16	51.866	25.146	51.83	23.985
				51.856	19.968	51.85	62.4	51.84	26.048	51.868	27.432	51.832	20.475
				51.858	23.712	51.852	84	51.842	26.4	51.87	33.147	51.834	21.06
				51.86	39.936	51.854	56.4	51.844	26.752	51.872	28.575	51.836	23.4
				51.862	22.464	51.856	61.2	51.846	21.824	51.874	33.147	51.838	22.815
				51.864	29.952	51.858	82.8	51.848	17.952	51.876	42.291	51.84	17.55
				51.866	32.448	51.86	68.4	51.85	24.288	51.878	30.861	51.842	26.325
				51.868	19.968	51.862	56.4	51.852	21.12	51.88	36.576	51.844	17.55
				51.87	19.968	51.864	62.4	51.854	26.752	51.882	36.576	51.846	18.135
				51.872	13.728	51.866	43.2	51.856	24.992	51.884	40.005	51.848	16.965
				51.874	27.456	51.868	61.2	51.858	30.624	51.886	46.863	51.85	19.89
				51.876	33.696	51.87	64.8	51.86	27.104	51.888	43.434	51.852	18.135
				51.878	22.464	51.872	66	51.862	24.64	51.89	37.719	51.854	15.21
				51.88	27.456	51.874	64.8	51.864	25.696	51.892	41.148	51.856	23.4
				51.882	31.2	51.876	51.6	51.866	26.048	51.894	30.861	51.858	19.305
				51.884	32.448	51.878	46.8	51.868	26.048	51.896	30.861	51.86	20.475
				51.886	37.44	51.88	60	51.87	25.344	51.898	37.719	51.862	20.475
				51.888	22.464	51.882	62.4	51.872	23.232	51.9	45.72	51.864	22.815
				51.89	32.448	51.884	64.8	51.874	23.232	51.902	38.862	51.866	21.06
				51.892	22.464	51.886	72	51.876	20.064	51.904	36.576	51.868	22.815
				51.894	33.696	51.888	78	51.878	20.064	51.906	37.719	51.87	21.645
				51.896	19.968	51.89	63.6	51.88	22.528	51.908	34.29	51.872	21.645
				51.898	31.2	51.892	63.6	51.882	25.344	51.91	44.577	51.874	21.06
				51.9	14.976	51.894	61.2	51.884	22.88	51.912	42.291	51.876	15.21
				51.902	21.216	51.896	73.2	51.886	22.176	51.914	35.433	51.878	30.42
				51.904	34.944	51.898	50.4	51.888	21.824	51.916	35.433	51.88	23.985
				51.906	36.192	51.9	54	51.89	18.304	51.918	36.576	51.882	18.72
				51.908	27.456	51.902	62.4	51.892	25.344	51.92	37.719	51.884	19.89
				51.91	27.456	51.904	48	51.894	24.64	51.922	29.718	51.886	24.57
				51.912	23.712	51.906	67.2	51.896	21.12	51.924	38.862	51.888	17.55
				51.914	37.44	51.908	56.4	51.898	21.824	51.926	42.291	51.89	26.91
				51.916	24.96	51.91	56.4	51.9	24.64	51.928	36.576	51.892	14.625
				51.918	19.968	51.912	60	51.902	22.528	51.93	40.005	51.894	18.72
				51.92	18.72	51.914	70.8	51.904	21.472	51.932	20.574	51.896	22.815
				51.922	19.968	51.916	61.2	51.906	25.696	51.934	30.861	51.898	21.06
				51.924	24.96	51.918	67.2	51.908	24.288	51.936	30.861	51.9	19.305
				51.926	23.712	51.92	56.4	51.91	24.64	51.938	36.576	51.902	20.475
				51.928	32.448	51.922	44.4	51.912	24.288	51.94	37.719	51.904	18.72
				51.93	31.2	51.924	54	51.914	18.656	51.942	48.006	51.906	28.08
				51.932	23.712	51.926	50.4	51.916	25.344	51.944	41.148	51.908	21.06
				51.934	24.96	51.928	49.2	51.918	17.952	51.946	36.576	51.91	26.325
				51.936	31.2	51.93	58.8	51.92	23.584	51.948	38.862	51.912	19.89
				51.938	24.96	51.932	54	51.922	21.12	51.95	48.006	51.914	22.23
				51.94	26.208	51.934	64.8	51.924	28.864	51.952	45.72	51.916	16.965
				51.942	22.464	51.936	57.6	51.926	21.824	51.954	50.292	51.918	20.475
				51.944	26.208	51.938	57.6	51.928	21.472	51.956	50.292	51.92	21.06
				51.946	19.968	51.94	49.2	51.93	23.232	51.958	40.005	51.922	21.645
				51.948	28.704	51.942	55.2	51.932	21.12	51.96	33.147	51.924	18.135
				51.95	31.2	51.944	48	51.934	26.4	51.962	38.862	51.926	12.87
				51.952	18.72	51.946	52.8	51.936	19.36	51.964	35.433	51.928	18.135
				51.954	37.44	51.948	62.4	51.938	15.488	51.966	27.432	51.93	18.72
				51.956	21.216	51.95	68.4	51.94	23.232	51.968	32.004	51.932	22.815
				51.958	31.2	51.952	55.2	51.942	21.12	51.97	42.291	51.934	23.985
				51.96	31.2	51.954	48	51.944	26.4	51.972	25.146	51.936	19.305
				51.962	12.48	51.956	64.8	51.946	21.824	51.974	41.148	51.938	16.965
				51.964	24.96	51.958	56.4	51.948	23.936	51.976	42.291	51.94	22.815
				51.966	32.448	51.96	60	51.95	23.232	51.978	37.719	51.942	17.55
				51.968	27.456	51.962	54	51.952	23.936	51.98	37.719	51.944	21.06
				51.97	37.44	51.964	54	51.954	22.528	51.982	34.29	51.946	18.72
				51.972	27.456	51.966	56.4	51.956	20.416	51.984	38.862	51.948	19.305
				51.974	27.456	51.968	57.6	51.958	27.808	51.986	33.147	51.95	25.74
				51.976	24.96	51.97	64.8	51.96	27.808	51.988	40.005	51.952	21.645
				51.978	32.448	51.972	56.4	51.962	20.416	51.99	42.291	51.954	13.455
				51.98	31.2	51.974	54	51.964	22.88	51.992	30.861	51.956	16.38
				51.982	31.2	51.976	54	51.966	21.824	51.994	48.006	51.958	22.815
				51.984	26.208	51.978	69.6	51.968	18.656	51.996	34.29	51.96	21.645
				51.986	21.216	51.98	42	51.97	16.896	51.998	36.576	51.962	18.135
				51.988	29.952	51.982	43.2	51.972	24.64	52	28.575	51.964	19.305
				51.99	28.704	51.984	57.6	51.974	24.288	52.002	41.148	51.966	17.55
				51.992	23.712	51.986	56.4	51.976	21.824	52.004	50.292	51.968	21.645
				51.994	36.192	51.988	34.8	51.978	21.824	52.006	42.291	51.97	27.495
				51.996	29.952	51.99	28.8	51.98	29.92	52.008	28.575	51.972	25.74
				51.998	27.456	51.992	30	51.982	22.88	52.01	40.005	51.974	22.23
				52	33.696	51.994	58.8	51.984	23.936	52.012	42.291	51.976	18.135
				52.002	22.464	51.996	36	51.986	20.416	52.014	43.434	51.978	25.155
				52.004	24.96	51.998	52.8	51.988	24.64	52.016	35.433	51.98	22.23
				52.006	29.952	52	42	51.99	23.584	52.018	45.72	51.982	21.645
				52.008	36.192	52.002	55.2	51.992	19.36	52.02	45.72	51.984	17.55
				52.01	44.928	52.004	56.4	51.994	19.712	52.022	44.577	51.986	26.325
				52.012	43.68	52.006	39.6	51.996	27.104	52.024	30.861	51.988	22.815
				52.014	33.696	52.008	50.4	51.998	20.064	52.026	42.291	51.99	13.455
				52.016	32.448	52.01	55.2	52	26.4	52.028	36.576	51.992	16.38
				52.018	24.96	52.012	55.2	52.002	25.696	52.03	48.006	51.994	24.57
				52.02	26.208	52.014	60	52.004	19.008	52.032	36.576	51.996	21.06
				52.022	36.192	52.016	62.4	52.006	24.288	52.034	48.006	51.998	19.89
				52.024	34.944	52.018	44.4	52.008	18.304	52.036	38.862	52	29.835
				52.026	28.704	52.02	46.8	52.01	22.176	52.038	44.577	52.002	20.475
				52.028	32.448	52.022	55.2	52.012	24.288	52.04	43.434	52.004	15.795
				52.03	28.704	52.024	39.6	52.014	20.064	52.042	40.005	52.006	16.38
				52.032	24.96	52.026	61.2	52.016	28.16	52.044	42.291	52.008	19.305
				52.034	18.72	52.028	67.2	52.018	24.288	52.046	43.434	52.01	18.72
				52.036	33.696	52.03	44.4	52.02	18.656	52.048	53.721	52.012	19.305
				52.038	31.2	52.032	42	52.022	21.12	52.05	38.862	52.014	18.72
				52.04	26.208	52.034	49.2	52.024	19.712	52.052	33.147	52.016	21.06
				52.042	39.936	52.036	36	52.026	26.048	52.054	34.29	52.018	21.645
				52.044	24.96	52.038	43.2	52.028	23.584	52.056	54.864	52.02	22.815
				52.046	37.44	52.04	54	52.03	22.176	52.058	29.718	52.022	16.38
				52.048	34.944	52.042	43.2	52.032	22.528	52.06	40.005	52.024	19.89
				52.05	28.704	52.044	51.6	52.034	20.064	52.062	44.577	52.026	18.72
				52.052	34.944	52.046	51.6	52.036	18.304	52.064	46.863	52.028	19.305
				52.054	39.936	52.048	54	52.038	20.064	52.066	35.433	52.03	19.89
				52.056	27.456	52.05	43.2	52.04	19.36	52.068	38.862	52.032	17.55
				52.058	24.96	52.052	54	52.042	20.416	52.07	32.004	52.034	14.625
				52.06	27.456	52.054	33.6	52.044	17.6	52.072	45.72	52.036	21.06
				52.062	37.44	52.056	55.2	52.046	27.808	52.074	44.577	52.038	25.155
				52.064	29.952	52.058	48	52.048	23.584	52.076	35.433	52.04	16.38
				52.066	32.448	52.06	50.4	52.05	21.12	52.078	42.291	52.042	16.965
				52.068	37.44	52.062	37.2	52.052	21.824	52.08	37.719	52.044	16.38
				52.07	32.448	52.064	56.4	52.054	18.304	52.082	43.434	52.046	21.06
				52.072	23.712	52.066	48	52.056	16.192	52.084	35.433	52.048	18.135
				52.074	38.688	52.068	44.4	52.058	19.36	52.086	38.862	52.05	19.305
				52.076	17.472	52.07	54	52.06	23.936	52.088	42.291	52.052	19.89
				52.078	34.944	52.072	57.6	52.062	24.288	52.09	43.434	52.054	16.38
				52.08	32.448	52.074	43.2	52.064	19.008	52.092	54.864	52.056	19.89
				52.082	31.2	52.076	40.8	52.066	17.952	52.094	32.004	52.058	21.06
				52.084	28.704	52.078	48	52.068	26.752	52.096	38.862	52.06	18.72
				52.086	18.72	52.08	38.4	52.07	24.992	52.098	37.719	52.062	21.06
				52.088	28.704	52.082	57.6	52.072	24.992	52.1	36.576	52.064	19.89
				52.09	23.712	52.084	56.4	52.074	23.936	52.102	42.291	52.066	19.89
				52.092	36.192	52.086	48	52.076	22.176	52.104	41.148	52.068	14.625
				52.094	32.448	52.088	45.6	52.078	22.176	52.106	35.433	52.07	28.665
				52.096	37.44	52.09	48	52.08	20.064	52.108	38.862	52.072	24.57
				52.098	33.696	52.092	49.2	52.082	21.12	52.11	35.433	52.074	22.23
				52.1	21.216	52.094	55.2	52.084	20.768	52.112	41.148	52.076	22.23
				52.102	37.44	52.096	48	52.086	27.104	52.114	51.435	52.078	21.06
				52.104	36.192	52.098	45.6	52.088	16.544	52.116	50.292	52.08	18.72
				52.106	34.944	52.1	40.8	52.09	21.472	52.118	43.434	52.082	23.4
				52.108	24.96	52.102	44.4	52.092	26.752	52.12	28.575	52.084	25.74
				52.11	26.208	52.104	46.8	52.094	22.88	52.122	38.862	52.086	20.475
				52.112	38.688	52.106	44.4	52.096	20.768	52.124	33.147	52.088	25.74
				52.114	27.456	52.108	34.8	52.098	17.952	52.126	42.291	52.09	19.305
				52.116	31.2	52.11	42	52.1	22.176	52.128	37.719	52.092	18.72
				52.118	34.944	52.112	48	52.102	21.472	52.13	38.862	52.094	21.06
				52.12	36.192	52.114	54	52.104	20.064	52.132	35.433	52.096	13.455
				52.122	36.192	52.116	48	52.106	17.248	52.134	50.292	52.098	20.475
				52.124	34.944	52.118	36	52.108	26.752	52.136	50.292	52.1	19.89
				52.126	28.704	52.12	38.4	52.11	19.008	52.138	40.005	52.102	25.155
				52.128	36.192	52.122	36	52.112	22.528	52.14	37.719	52.104	13.455
				52.13	29.952	52.124	37.2	52.114	19.36	52.142	34.29	52.106	21.06
				52.132	29.952	52.126	48	52.116	25.696	52.144	40.005	52.108	22.23
				52.134	31.2	52.128	46.8	52.118	20.064	52.146	42.291	52.11	16.965
				52.136	26.208	52.13	44.4	52.12	19.712	52.148	42.291	52.112	27.495
				52.138	33.696	52.132	50.4	52.122	19.36	52.15	36.576	52.114	15.21
				52.14	28.704	52.134	36	52.124	21.824	52.152	60.579	52.116	20.475
				52.142	22.464	52.136	51.6	52.126	22.528	52.154	45.72	52.118	20.475
				52.144	33.696	52.138	36	52.128	26.4	52.156	43.434	52.12	16.965
				52.146	31.2	52.14	44.4	52.13	18.304	52.158	40.005	52.122	22.23
				52.148	29.952	52.142	38.4	52.132	21.472	52.16	48.006	52.124	20.475
				52.15	33.696	52.144	37.2	52.134	24.288	52.162	36.576	52.126	13.455
				52.152	26.208	52.146	48	52.136	19.712	52.164	48.006	52.128	23.4
				52.154	39.936	52.148	48	52.138	19.008	52.166	36.576	52.13	12.285
				52.156	16.224	52.15	51.6	52.14	21.472	52.168	43.434	52.132	18.135
				52.158	23.712	52.152	46.8	52.142	20.768	52.17	44.577	52.134	25.74
				52.16	26.208	52.154	49.2	52.144	22.88	52.172	43.434	52.136	16.38
				52.162	38.688	52.156	52.8	52.146	26.752	52.174	43.434	52.138	18.72
				52.164	36.192	52.158	46.8	52.148	21.824	52.176	49.149	52.14	23.985
				52.166	34.944	52.16	44.4	52.15	26.4	52.178	48.006	52.142	26.91
				52.168	24.96	52.162	50.4	52.152	21.12	52.18	45.72	52.144	20.475
				52.17	28.704	52.164	60	52.154	17.248	52.182	38.862	52.146	18.135
				52.172	47.424	52.166	44.4	52.156	16.192	52.184	48.006	52.148	21.645
				52.174	26.208	52.168	36	52.158	23.936	52.186	38.862	52.15	30.42
				52.176	43.68	52.17	58.8	52.16	21.824	52.188	43.434	52.152	16.38
				52.178	36.192	52.172	37.2	52.162	18.304	52.19	48.006	52.154	20.475
				52.18	38.688	52.174	37.2	52.164	20.768	52.192	41.148	52.156	12.285
				52.182	31.2	52.176	32.4	52.166	26.048	52.194	37.719	52.158	19.89
				52.184	37.44	52.178	44.4	52.168	25.344	52.196	53.721	52.16	21.06
				52.186	43.68	52.18	50.4	52.17	18.656	52.198	40.005	52.162	21.06
				52.188	33.696	52.182	42	52.172	17.248	52.2	46.863	52.164	22.23
				52.19	24.96	52.184	39.6	52.174	22.88	52.202	44.577	52.166	22.815
				52.192	39.936	52.186	52.8	52.176	20.416	52.204	40.005	52.168	19.305
				52.194	32.448	52.188	30	52.178	28.864	52.206	32.004	52.17	23.4
				52.196	34.944	52.19	37.2	52.18	21.12	52.208	42.291	52.172	20.475
				52.198	32.448	52.192	40.8	52.182	22.176	52.21	45.72	52.174	16.38
				52.2	36.192	52.194	32.4	52.184	25.344	52.212	34.29	52.176	20.475
				52.202	39.936	52.196	44.4	52.186	22.88	52.214	51.435	52.178	20.475
				52.204	39.936	52.198	48	52.188	19.712	52.216	28.575	52.18	21.645
				52.206	28.704	52.2	40.8	52.19	17.952	52.218	35.433	52.182	17.55
				52.208	38.688	52.202	38.4	52.192	21.12	52.22	41.148	52.184	15.21
				52.21	38.688	52.204	27.6	52.194	27.104	52.222	35.433	52.186	21.645
				52.212	46.176	52.206	46.8	52.196	18.656	52.224	35.433	52.188	18.72
				52.214	38.688	52.208	45.6	52.198	20.416	52.226	38.862	52.19	21.645
				52.216	33.696	52.21	27.6	52.2	22.88	52.228	40.005	52.192	22.815
				52.218	29.952	52.212	34.8	52.202	26.048	52.23	45.72	52.194	12.87
				52.22	28.704	52.214	60	52.204	20.768	52.232	41.148	52.196	19.305
				52.222	42.432	52.216	42	52.206	24.992	52.234	42.291	52.198	16.38
				52.224	37.44	52.218	36	52.208	21.472	52.236	51.435	52.2	17.55
				52.226	37.44	52.22	39.6	52.21	22.88	52.238	53.721	52.202	19.89
				52.228	29.952	52.222	38.4	52.212	19.008	52.24	35.433	52.204	22.23
				52.23	46.176	52.224	49.2	52.214	21.472	52.242	42.291	52.206	20.475
				52.232	39.936	52.226	33.6	52.216	24.288	52.244	38.862	52.208	21.645
				52.234	34.944	52.228	31.2	52.218	28.512	52.246	35.433	52.21	16.965
				52.236	43.68	52.23	31.2	52.22	19.36	52.248	40.005	52.212	22.815
				52.238	28.704	52.232	37.2	52.222	21.472	52.25	42.291	52.214	23.985
				52.24	33.696	52.234	34.8	52.224	21.824	52.252	40.005	52.216	19.305
				52.242	24.96	52.236	34.8	52.226	23.936	52.254	42.291	52.218	15.795
				52.244	48.672	52.238	38.4	52.228	20.064	52.256	45.72	52.22	12.285
				52.246	38.688	52.24	32.4	52.23	21.12	52.258	46.863	52.222	20.475
				52.248	39.936	52.242	26.4	52.232	25.344	52.26	43.434	52.224	17.55
				52.25	29.952	52.244	28.8	52.234	27.104	52.262	35.433	52.226	24.57
				52.252	44.928	52.246	33.6	52.236	27.104	52.264	34.29	52.228	25.155
				52.254	33.696	52.248	32.4	52.238	24.64	52.266	38.862	52.23	19.89
				52.256	26.208	52.25	21.6	52.24	22.528	52.268	42.291	52.232	16.38
				52.258	34.944	52.252	39.6	52.242	21.824	52.27	42.291	52.234	21.645
				52.26	37.44	52.254	28.8	52.244	30.272	52.272	52.578	52.236	22.23
				52.262	38.688	52.256	37.2	52.246	21.472	52.274	42.291	52.238	18.135
				52.264	47.424	52.258	33.6	52.248	26.048	52.276	45.72	52.24	19.305
				52.266	26.208	52.26	38.4	52.25	23.584	52.278	48.006	52.242	21.645
				52.268	37.44	52.262	28.8	52.252	20.768	52.28	37.719	52.244	22.23
				52.27	31.2	52.264	39.6	52.254	19.712	52.282	34.29	52.246	16.38
				52.272	33.696	52.266	31.2	52.256	20.064	52.284	34.29	52.248	21.645
				52.274	51.168	52.268	37.2	52.258	19.008	52.286	43.434	52.25	18.135
				52.276	33.696	52.27	39.6	52.26	25.344	52.288	60.579	52.252	22.815
				52.278	43.68	52.272	37.2	52.262	23.936	52.29	29.718	52.254	21.645
				52.28	32.448	52.274	44.4	52.264	22.528	52.292	45.72	52.256	19.305
				52.282	26.208	52.276	42	52.266	21.12	52.294	41.148	52.258	18.135
				52.284	32.448	52.278	27.6	52.268	21.12	52.296	36.576	52.26	18.72
				52.286	31.2	52.28	27.6	52.27	23.936	52.298	38.862	52.262	14.625
				52.288	32.448	52.282	49.2	52.272	19.008	52.3	41.148	52.264	19.305
				52.29	32.448	52.284	33.6	52.274	20.768	52.302	50.292	52.266	21.06
				52.292	33.696	52.286	40.8	52.276	25.344	52.304	48.006	52.268	18.72
				52.294	42.432	52.288	30	52.278	31.68	52.306	56.007	52.27	19.89
				52.296	32.448	52.29	39.6	52.28	17.6	52.308	35.433	52.272	18.72
				52.298	33.696	52.292	36	52.282	17.6	52.31	37.719	52.274	16.38
				52.3	37.44	52.294	42	52.284	16.544	52.312	52.578	52.276	14.625
				52.302	41.184	52.296	55.2	52.286	25.696	52.314	33.147	52.278	24.57
				52.304	36.192	52.298	39.6	52.288	23.584	52.316	43.434	52.28	22.815
				52.306	33.696	52.3	34.8	52.29	21.12	52.318	45.72	52.282	18.72
				52.308	22.464	52.302	31.2	52.292	19.008	52.32	40.005	52.284	24.57
				52.31	23.712	52.304	33.6	52.294	21.12	52.322	41.148	52.286	19.89
				52.312	34.944	52.306	39.6	52.296	25.344	52.324	61.722	52.288	24.57
				52.314	26.208	52.308	45.6	52.298	22.176	52.326	37.719	52.29	18.135
				52.316	42.432	52.31	33.6	52.3	24.64	52.328	53.721	52.292	15.795
				52.318	33.696	52.312	49.2	52.302	18.656	52.33	44.577	52.294	13.455
				52.32	33.696	52.314	30	52.304	22.528	52.332	49.149	52.296	21.06
				52.322	44.928	52.316	40.8	52.306	24.64	52.334	48.006	52.298	24.57
				52.324	29.952	52.318	30	52.308	23.232	52.336	45.72	52.3	22.815
				52.326	34.944	52.32	33.6	52.31	18.656	52.338	53.721	52.302	18.135
				52.328	47.424	52.322	39.6	52.312	24.992	52.34	50.292	52.304	14.625
				52.33	18.72	52.324	48	52.314	20.064	52.342	42.291	52.306	22.815
				52.332	32.448	52.326	43.2	52.316	21.824	52.344	49.149	52.308	23.4
				52.334	34.944	52.328	34.8	52.318	23.936	52.346	44.577	52.31	16.965
				52.336	48.672	52.33	27.6	52.32	24.992	52.348	40.005	52.312	17.55
				52.338	47.424	52.332	42	52.322	21.472	52.35	34.29	52.314	23.985
				52.34	37.44	52.334	37.2	52.324	22.528	52.352	33.147	52.316	12.87
				52.342	38.688	52.336	27.6	52.326	20.416	52.354	37.719	52.318	19.89
				52.344	28.704	52.338	40.8	52.328	23.584	52.356	41.148	52.32	16.965
				52.346	33.696	52.34	30	52.33	25.696	52.358	48.006	52.322	19.305
				52.348	34.944	52.342	36	52.332	23.936	52.36	33.147	52.324	25.74
				52.35	47.424	52.344	38.4	52.334	22.528	52.362	58.293	52.326	22.815
				52.352	32.448	52.346	42	52.336	23.584	52.364	56.007	52.328	18.72
				52.354	41.184	52.348	42	52.338	23.584	52.366	37.719	52.33	20.475
				52.356	32.448	52.35	40.8	52.34	18.304	52.368	34.29	52.332	17.55
				52.358	43.68	52.352	36	52.342	24.64	52.37	35.433	52.334	24.57
				52.36	28.704	52.354	28.8	52.344	23.232	52.372	29.718	52.336	18.72
				52.362	38.688	52.356	40.8	52.346	20.768	52.374	46.863	52.338	27.495
				52.364	22.464	52.358	40.8	52.348	23.936	52.376	49.149	52.34	16.38
				52.366	39.936	52.36	34.8	52.35	19.36	52.378	48.006	52.342	23.985
				52.368	38.688	52.362	33.6	52.352	20.768	52.38	44.577	52.344	28.665
				52.37	41.184	52.364	28.8	52.354	20.416	52.382	45.72	52.346	21.645
				52.372	41.184	52.366	30	52.356	22.176	52.384	37.719	52.348	29.25
				52.374	28.704	52.368	33.6	52.358	26.048	52.386	43.434	52.35	18.72
				52.376	42.432	52.37	26.4	52.36	23.584	52.388	41.148	52.352	18.135
				52.378	32.448	52.372	46.8	52.362	25.344	52.39	42.291	52.354	20.475
				52.38	31.2	52.374	40.8	52.364	23.232	52.392	56.007	52.356	16.965
				52.382	32.448	52.376	32.4	52.366	18.656	52.394	30.861	52.358	16.38
				52.384	38.688	52.378	44.4	52.368	27.104	52.396	49.149	52.36	20.475
				52.386	47.424	52.38	43.2	52.37	24.288	52.398	40.005	52.362	21.06
				52.388	34.944	52.382	39.6	52.372	21.472	52.4	36.576	52.364	14.04
				52.39	32.448	52.384	39.6	52.374	19.008	52.402	45.72	52.366	20.475
				52.392	47.424	52.386	37.2	52.376	26.752	52.404	43.434	52.368	25.74
				52.394	33.696	52.388	27.6	52.378	18.304	52.406	53.721	52.37	22.23
				52.396	43.68	52.39	34.8	52.38	23.936	52.408	46.863	52.372	24.57
				52.398	41.184	52.392	34.8	52.382	19.712	52.41	48.006	52.374	14.04
				52.4	29.952	52.394	51.6	52.384	17.6	52.412	43.434	52.376	26.91
				52.402	31.2	52.396	39.6	52.386	26.4	52.414	34.29	52.378	18.72
				52.404	38.688	52.398	43.2	52.388	26.048	52.416	43.434	52.38	23.985
				52.406	39.936	52.4	27.6	52.39	25.344	52.418	56.007	52.382	15.795
				52.408	48.672	52.402	31.2	52.392	20.416	52.42	59.436	52.384	16.38
				52.41	36.192	52.404	27.6	52.394	21.824	52.422	45.72	52.386	21.645
				52.412	27.456	52.406	32.4	52.396	20.768	52.424	42.291	52.388	13.455
				52.414	44.928	52.408	34.8	52.398	18.656	52.426	34.29	52.39	16.38
				52.416	47.424	52.41	32.4	52.4	23.936	52.428	45.72	52.392	17.55
				52.418	38.688	52.412	32.4	52.402	22.528	52.43	35.433	52.394	21.645
				52.42	41.184	52.414	40.8	52.404	15.136	52.432	36.576	52.396	26.91
				52.422	26.208	52.416	45.6	52.406	22.528	52.434	33.147	52.398	21.645
				52.424	21.216	52.418	40.8	52.408	20.064	52.436	37.719	52.4	16.965
				52.426	39.936	52.42	44.4	52.41	26.4	52.438	44.577	52.402	16.965
				52.428	39.936	52.422	33.6	52.412	19.712	52.44	44.577	52.404	17.55
				52.43	26.208	52.424	39.6	52.414	23.232	52.442	46.863	52.406	28.665
				52.432	33.696	52.426	37.2	52.416	23.584	52.444	56.007	52.408	23.4
				52.434	36.192	52.428	31.2	52.418	26.048	52.446	33.147	52.41	17.55
				52.436	36.192	52.43	34.8	52.42	17.952	52.448	45.72	52.412	17.55
				52.438	41.184	52.432	31.2	52.422	24.992	52.45	46.863	52.414	19.305
				52.44	44.928	52.434	32.4	52.424	20.064	52.452	54.864	52.416	20.475
				52.442	37.44	52.436	36	52.426	25.696	52.454	53.721	52.418	21.06
				52.444	38.688	52.438	43.2	52.428	24.992	52.456	46.863	52.42	20.475
				52.446	36.192	52.44	34.8	52.43	25.696	52.458	33.147	52.422	16.965
				52.448	48.672	52.442	37.2	52.432	25.344	52.46	49.149	52.424	18.135
				52.45	38.688	52.444	26.4	52.434	22.176	52.462	37.719	52.426	22.23
				52.452	39.936	52.446	34.8	52.436	16.192	52.464	37.719	52.428	23.4
				52.454	29.952	52.448	28.8	52.438	25.696	52.466	33.147	52.43	12.87
				52.456	33.696	52.45	39.6	52.44	23.232	52.468	44.577	52.432	23.4
				52.458	39.936	52.452	44.4	52.442	20.416	52.47	61.722	52.434	18.72
				52.46	36.192	52.454	40.8	52.444	24.64	52.472	46.863	52.436	17.55
				52.462	36.192	52.456	39.6	52.446	18.656	52.474	37.719	52.438	19.89
				52.464	36.192	52.458	32.4	52.448	20.416	52.476	48.006	52.44	18.135
				52.466	38.688	52.46	37.2	52.45	22.176	52.478	34.29	52.442	21.06
				52.468	39.936	52.462	43.2	52.452	22.176	52.48	38.862	52.444	26.91
				52.47	36.192	52.464	30	52.454	22.88	52.482	37.719	52.446	15.21
				52.472	47.424	52.466	37.2	52.456	23.936	52.484	38.862	52.448	22.815
				52.474	48.672	52.468	33.6	52.458	21.472	52.486	48.006	52.45	29.25
				52.476	33.696	52.47	28.8	52.46	20.768	52.488	53.721	52.452	16.38
				52.478	41.184	52.472	28.8	52.462	25.344	52.49	48.006	52.454	17.55
				52.48	36.192	52.474	30	52.464	28.864	52.492	50.292	52.456	21.645
				52.482	37.44	52.476	34.8	52.466	24.288	52.494	40.005	52.458	18.135
				52.484	26.208	52.478	44.4	52.468	27.456	52.496	43.434	52.46	23.985
				52.486	31.2	52.48	48	52.47	24.288	52.498	45.72	52.462	14.625
				52.488	37.44	52.482	26.4	52.472	20.064	52.5	43.434	52.464	15.795
				52.49	44.928	52.484	44.4	52.474	23.584	52.502	46.863	52.466	19.89
				52.492	44.928	52.486	37.2	52.476	21.472	52.504	46.863	52.468	16.38
				52.494	42.432	52.488	37.2	52.478	22.176	52.506	46.863	52.47	12.87
				52.496	37.44	52.49	32.4	52.48	23.584	52.508	33.147	52.472	16.38
				52.498	36.192	52.492	37.2	52.482	17.248	52.51	42.291	52.474	16.38
				52.5	33.696	52.494	34.8	52.484	23.936	52.512	42.291	52.476	24.57
				52.502	33.696	52.496	38.4	52.486	21.472	52.514	56.007	52.478	21.06
				52.504	36.192	52.498	46.8	52.488	22.528	52.516	44.577	52.48	16.965
				52.506	42.432	52.5	36	52.49	23.232	52.518	42.291	52.482	19.305
				52.508	39.936	52.502	42	52.492	22.528	52.52	46.863	52.484	23.985
				52.51	31.2	52.504	37.2	52.494	27.104	52.522	54.864	52.486	17.55
				52.512	37.44	52.506	31.2	52.496	22.528	52.524	41.148	52.488	14.625
				52.514	38.688	52.508	28.8	52.498	17.6	52.526	40.005	52.49	22.23
				52.516	37.44	52.51	40.8	52.5	13.728	52.528	42.291	52.492	23.4
				52.518	33.696	52.512	34.8	52.502	25.344	52.53	37.719	52.494	21.645
				52.52	28.704	52.514	27.6	52.504	21.824	52.532	50.292	52.496	20.475
				52.522	49.92	52.516	39.6	52.506	24.64	52.534	46.863	52.498	21.06
				52.524	34.944	52.518	38.4	52.508	22.88	52.536	48.006	52.5	27.495
				52.526	28.704	52.52	39.6	52.51	23.584	52.538	54.864	52.502	22.23
				52.528	42.432	52.522	37.2	52.512	20.768	52.54	52.578	52.504	19.305
				52.53	32.448	52.524	43.2	52.514	25.344	52.542	52.578	52.506	22.23
				52.532	38.688	52.526	38.4	52.516	26.048	52.544	54.864	52.508	21.645
				52.534	43.68	52.528	25.2	52.518	15.136	52.546	52.578	52.51	18.72
				52.536	21.216	52.53	40.8	52.52	22.88	52.548	37.719	52.512	14.625
				52.538	32.448	52.532	54	52.522	19.36	52.55	49.149	52.514	19.89
				52.54	26.208	52.534	30	52.524	26.752	52.552	30.861	52.516	19.89
				52.542	31.2	52.536	43.2	52.526	24.288	52.554	36.576	52.518	19.89
				52.544	43.68	52.538	22.8	52.528	26.4	52.556	49.149	52.52	21.06
				52.546	42.432	52.54	34.8	52.53	24.288	52.558	37.719	52.522	26.325
				52.548	51.168	52.542	37.2	52.532	20.416	52.56	36.576	52.524	12.285
				52.55	32.448	52.544	37.2	52.534	20.768	52.562	48.006	52.526	22.23
				52.552	33.696	52.546	32.4	52.536	22.528	52.564	48.006	52.528	21.06
				52.554	39.936	52.548	34.8	52.538	16.544	52.566	46.863	52.53	14.04
				52.556	41.184	52.55	46.8	52.54	27.456	52.568	60.579	52.532	21.645
				52.558	36.192	52.552	48	52.542	28.512	52.57	51.435	52.534	18.135
				52.56	39.936	52.554	36	52.544	22.528	52.572	40.005	52.536	18.72
				52.562	31.2	52.556	40.8	52.546	26.048	52.574	34.29	52.538	25.74
				52.564	33.696	52.558	31.2	52.548	22.176	52.576	52.578	52.54	21.645
				52.566	41.184	52.56	44.4	52.55	24.64	52.578	35.433	52.542	18.135
				52.568	46.176	52.562	22.8	52.552	22.88	52.58	33.147	52.544	24.57
				52.57	48.672	52.564	38.4	52.554	18.304	52.582	34.29	52.546	21.645
				52.572	47.424	52.566	33.6	52.556	27.808	52.584	45.72	52.548	16.965
				52.574	28.704	52.568	46.8	52.558	25.696	52.586	46.863	52.55	18.72
				52.576	44.928	52.57	34.8	52.56	20.064	52.588	41.148	52.552	22.815
				52.578	56.16	52.572	32.4	52.562	28.864	52.59	50.292	52.554	19.89
				52.58	31.2	52.574	36	52.564	21.824	52.592	45.72	52.556	20.475
				52.582	41.184	52.576	34.8	52.566	24.288	52.594	42.291	52.558	15.21
				52.584	34.944	52.578	45.6	52.568	22.528	52.596	37.719	52.56	14.625
				52.586	32.448	52.58	40.8	52.57	23.584	52.598	57.15	52.562	22.815
				52.588	29.952	52.582	37.2	52.572	15.84	52.6	37.719	52.564	21.06
				52.59	41.184	52.584	32.4	52.574	22.88	52.602	38.862	52.566	18.72
				52.592	31.2	52.586	36	52.576	23.936	52.604	29.718	52.568	14.625
				52.594	48.672	52.588	49.2	52.578	24.288	52.606	34.29	52.57	21.06
				52.596	38.688	52.59	42	52.58	22.528	52.608	54.864	52.572	23.985
				52.598	48.672	52.592	30	52.582	24.64	52.61	32.004	52.574	14.04
				52.6	39.936	52.594	25.2	52.584	21.472	52.612	42.291	52.576	18.135
				52.602	34.944	52.596	45.6	52.586	21.472	52.614	27.432	52.578	22.815
				52.604	24.96	52.598	36	52.588	22.88	52.616	48.006	52.58	19.89
				52.606	46.176	52.6	56.4	52.59	19.008	52.618	37.719	52.582	21.06
				52.608	29.952	52.602	45.6	52.592	19.712	52.62	38.862	52.584	18.135
				52.61	32.448	52.604	26.4	52.594	23.232	52.622	40.005	52.586	20.475
				52.612	41.184	52.606	38.4	52.596	20.416	52.624	50.292	52.588	19.89
				52.614	29.952	52.608	42	52.598	20.064	52.626	46.863	52.59	16.965
				52.616	41.184	52.61	33.6	52.6	20.416	52.628	40.005	52.592	15.795
				52.618	39.936	52.612	40.8	52.602	15.136	52.63	59.436	52.594	13.455
				52.62	43.68	52.614	33.6	52.604	23.584	52.632	44.577	52.596	17.55
				52.622	41.184	52.616	44.4	52.606	18.304	52.634	42.291	52.598	15.21
				52.624	44.928	52.618	36	52.608	22.528	52.636	42.291	52.6	14.625
				52.626	47.424	52.62	34.8	52.61	21.824	52.638	35.433	52.602	16.38
				52.628	38.688	52.622	25.2	52.612	19.712	52.64	46.863	52.604	16.38
				52.63	41.184	52.624	36	52.614	21.824	52.642	52.578	52.606	17.55
				52.632	43.68	52.626	37.2	52.616	20.416	52.644	36.576	52.608	15.795
				52.634	39.936	52.628	43.2	52.618	23.936	52.646	37.719	52.61	19.89
				52.636	37.44	52.63	40.8	52.62	22.176	52.648	40.005	52.612	21.06
				52.638	33.696	52.632	31.2	52.622	25.696	52.65	44.577	52.614	18.135
				52.64	27.456	52.634	30	52.624	20.768	52.652	52.578	52.616	19.305
				52.642	39.936	52.636	38.4	52.626	22.88	52.654	35.433	52.618	14.04
				52.644	34.944	52.638	37.2	52.628	20.768	52.656	38.862	52.62	16.965
				52.646	34.944	52.64	28.8	52.63	24.992	52.658	38.862	52.622	20.475
				52.648	39.936	52.642	27.6	52.632	22.528	52.66	43.434	52.624	21.06
				52.65	48.672	52.644	37.2	52.634	21.12	52.662	44.577	52.626	22.23
				52.652	36.192	52.646	30	52.636	20.416	52.664	48.006	52.628	12.87
				52.654	38.688	52.648	36	52.638	19.712	52.666	33.147	52.63	12.87
				52.656	43.68	52.65	40.8	52.64	17.952	52.668	48.006	52.632	25.74
				52.658	32.448	52.652	40.8	52.642	24.64	52.67	53.721	52.634	18.135
				52.66	33.696	52.654	24	52.644	22.88	52.672	41.148	52.636	16.965
				52.662	57.408	52.656	33.6	52.646	22.528	52.674	52.578	52.638	22.23
				52.664	34.944	52.658	30	52.648	25.344	52.676	49.149	52.64	18.72
				52.666	46.176	52.66	25.2	52.65	25.344	52.678	48.006	52.642	19.89
				52.668	34.944	52.662	34.8	52.652	18.304	52.68	46.863	52.644	19.89
				52.67	41.184	52.664	58.8	52.654	17.6	52.682	33.147	52.646	15.21
				52.672	33.696	52.666	43.2	52.656	22.88	52.684	41.148	52.648	21.645
				52.674	37.44	52.668	36	52.658	17.952	52.686	27.432	52.65	17.55
				52.676	43.68	52.67	40.8	52.66	18.656	52.688	43.434	52.652	18.72
				52.678	32.448	52.672	32.4	52.662	23.232	52.69	40.005	52.654	20.475
				52.68	38.688	52.674	37.2	52.664	18.656	52.692	33.147	52.656	12.285
				52.682	48.672	52.676	36	52.666	24.992	52.694	34.29	52.658	15.21
				52.684	52.416	52.678	30	52.668	23.232	52.696	38.862	52.66	25.74
				52.686	36.192	52.68	38.4	52.67	22.88	52.698	50.292	52.662	14.04
				52.688	51.168	52.682	40.8	52.672	16.896	52.7	43.434	52.664	15.795
				52.69	36.192	52.684	34.8	52.674	22.176	52.702	52.578	52.666	20.475
				52.692	38.688	52.686	25.2	52.676	23.232	52.704	43.434	52.668	18.135
				52.694	39.936	52.688	28.8	52.678	17.952	52.706	45.72	52.67	22.815
				52.696	32.448	52.69	36	52.68	25.696	52.708	32.004	52.672	23.4
				52.698	37.44	52.692	43.2	52.682	26.048	52.71	38.862	52.674	18.72
				52.7	36.192	52.694	32.4	52.684	22.176	52.712	34.29	52.676	21.06
				52.702	37.44	52.696	38.4	52.686	14.08	52.714	41.148	52.678	14.04
				52.704	39.936	52.698	33.6	52.688	24.64	52.716	40.005	52.68	18.72
				52.706	39.936	52.7	34.8	52.69	17.952	52.718	45.72	52.682	16.965
				52.708	37.44	52.702	43.2	52.692	19.712	52.72	43.434	52.684	18.72
				52.71	24.96	52.704	37.2	52.694	25.696	52.722	41.148	52.686	18.135
				52.712	37.44	52.706	40.8	52.696	29.92	52.724	48.006	52.688	12.285
				52.714	34.944	52.708	38.4	52.698	23.936	52.726	38.862	52.69	18.72
				52.716	46.176	52.71	39.6	52.7	20.768	52.728	37.719	52.692	18.135
				52.718	42.432	52.712	34.8	52.702	22.88	52.73	43.434	52.694	18.135
				52.72	42.432	52.714	39.6	52.704	23.584	52.732	36.576	52.696	19.89
				52.722	38.688	52.716	39.6	52.706	24.992	52.734	37.719	52.698	16.965
				52.724	33.696	52.718	38.4	52.708	21.12	52.736	32.004	52.7	16.965
				52.726	34.944	52.72	33.6	52.71	16.192	52.738	40.005	52.702	26.91
				52.728	61.152	52.722	32.4	52.712	21.472	52.74	38.862	52.704	15.21
				52.73	36.192	52.724	42	52.714	19.008	52.742	40.005	52.706	16.38
				52.732	23.712	52.726	34.8	52.716	18.304	52.744	40.005	52.708	22.815
				52.734	39.936	52.728	36	52.718	20.416	52.746	35.433	52.71	25.74
				52.736	42.432	52.73	30	52.72	18.656	52.748	57.15	52.712	19.305
				52.738	32.448	52.732	33.6	52.722	22.88	52.75	42.291	52.714	12.87
				52.74	41.184	52.734	27.6	52.724	24.992	52.752	45.72	52.716	15.21
				52.742	36.192	52.736	46.8	52.726	20.768	52.754	40.005	52.718	21.645
				52.744	33.696	52.738	38.4	52.728	16.896	52.756	45.72	52.72	22.23
				52.746	41.184	52.74	44.4	52.73	23.232	52.758	40.005	52.722	17.55
				52.748	38.688	52.742	32.4	52.732	19.712	52.76	28.575	52.724	17.55
				52.75	44.928	52.744	34.8	52.734	20.768	52.762	37.719	52.726	20.475
				52.752	32.448	52.746	26.4	52.736	21.12	52.764	36.576	52.728	22.23
				52.754	53.664	52.748	44.4	52.738	13.728	52.766	37.719	52.73	16.965
				52.756	41.184	52.75	37.2	52.74	22.176	52.768	35.433	52.732	15.795
				52.758	41.184	52.752	28.8	52.742	22.176	52.77	44.577	52.734	19.305
				52.76	39.936	52.754	33.6	52.744	20.416	52.772	35.433	52.736	18.135
				52.762	39.936	52.756	27.6	52.746	21.472	52.774	28.575	52.738	18.135
				52.764	37.44	52.758	28.8	52.748	17.952	52.776	40.005	52.74	20.475
				52.766	49.92	52.76	34.8	52.75	17.6	52.778	44.577	52.742	15.795
				52.768	38.688	52.762	37.2	52.752	23.232	52.78	48.006	52.744	22.23
				52.77	44.928	52.764	32.4	52.754	22.528	52.782	38.862	52.746	15.795
				52.772	27.456	52.766	38.4	52.756	20.416	52.784	33.147	52.748	19.89
				52.774	39.936	52.768	38.4	52.758	27.808	52.786	49.149	52.75	11.115
				52.776	31.2	52.77	38.4	52.76	21.472	52.788	28.575	52.752	20.475
				52.778	33.696	52.772	36	52.762	26.048	52.79	57.15	52.754	19.305
				52.78	37.44	52.774	37.2	52.764	19.008	52.792	43.434	52.756	19.305
				52.782	34.944	52.776	30	52.766	23.936	52.794	32.004	52.758	20.475
				52.784	41.184	52.778	39.6	52.768	18.304	52.796	38.862	52.76	11.115
				52.786	39.936	52.78	36	52.77	26.048	52.798	57.15	52.762	12.87
				52.788	33.696	52.782	38.4	52.772	19.712	52.8	26.289	52.764	19.305
				52.79	34.944	52.784	40.8	52.774	22.528	52.802	40.005	52.766	20.475
				52.792	32.448	52.786	27.6	52.776	23.936	52.804	37.719	52.768	21.645
				52.794	38.688	52.788	32.4	52.778	20.416	52.806	49.149	52.77	17.55
				52.796	36.192	52.79	32.4	52.78	22.88	52.808	40.005	52.772	22.23
				52.798	36.192	52.792	32.4	52.782	18.304	52.81	42.291	52.774	16.38
				52.8	22.464	52.794	33.6	52.784	15.488	52.812	54.864	52.776	13.455
				52.802	44.928	52.796	34.8	52.786	17.6	52.814	53.721	52.778	16.965
				52.804	36.192	52.798	36	52.788	20.064	--	--	52.78	21.06
				--	--	52.8	37.2	52.79	22.88	--	--	52.782	16.965
				--	--	52.802	30	52.792	22.88	--	--	--	--
				--	--	52.804	37.2	52.794	22.88	--	--	--	--
				--	--	52.806	24	52.796	18.304	--	--	--	--
				--	--	52.808	27.6	52.798	22.528	--	--	--	--
				--	--	52.81	32.4	52.8	20.416	--	--	--	--

## Sheet: Fig.2
Fig.2c		Fig.2d		Fig.2e				Fig.2g			Fig.2h			Fig.2i
294.699	12.2573	300.01	1.00103	ANE		SSE		31.5	-0.17649	0.16035	0	-0.17067	0.003	10.5	-0.16546	0.163
291.968	12.2634	290.02	1.01025	294.699	11.0295	294.699	1.23213	30.6	-0.17336	0.16556	10	-0.16367	0.00367	10.15	-0.16662	0.16493
289.229	12.2715	280.02	1.00523	291.968	11.0356	291.968	1.23813	29.7	-0.17031	0.16722	20	-0.153	0.003	9.8	-0.16846	0.16022
286.484	12.265	270.02	1.00922	289.229	11.0437	289.229	1.24612	28.8	-0.17154	0.16458	30	-0.146	0.00433	9.45	-0.16825	0.16211
283.732	12.2704	260.02	1.01017	286.484	11.0372	286.484	1.23974	27.9	-0.17332	0.1664	40	-0.131	0.00367	9.1	-0.1669	0.1624
280.973	12.2881	250.02	1.01307	283.732	11.0425	283.732	1.24496	27	-0.17201	0.16751	50	-0.114	0.003	8.75	-0.16379	0.16514
278.208	12.2647	240.01	1.0086	280.973	11.0602	280.973	1.26235	26.1	-0.17077	0.16355	60	-0.089	0.003	8.4	-0.16689	0.165
275.436	12.2769	230.02	1.01022	278.208	11.0369	278.208	1.23944	25.2	-0.17106	0.16442	70	-0.06733	0.00967	8.05	-0.16581	0.16143
272.658	12.2717	220.02	1.01148	275.436	11.049	275.436	1.25133	24.3	-0.17206	0.16727	80	-0.03667	0.00303	7.7	-0.16754	0.16631
269.873	12.2751	210.02	1.01477	272.658	11.0439	272.658	1.24627	23.4	-0.17171	0.16598	90	-0.00131	0.00333	7.35	-0.16534	0.16151
267.082	12.2743	200.02	1.01283	269.873	11.0472	269.873	1.24956	22.5	-0.16913	0.16483	100	0.02762	0.00339	7	-0.16542	0.1626
264.284	12.2792	190.01	1.01164	267.082	11.0464	267.082	1.24882	21.6	-0.16996	0.16557	110	0.05794	0.00289	6.65	-0.16775	0.1618
261.48	12.2753	180.01	1.00704	264.284	11.0513	264.284	1.25359	20.7	-0.17208	0.16632	120	0.08477	0.0028	6.3	-0.16924	0.1668
258.67	12.272	170.01	1.00756	261.48	11.0474	261.48	1.2498	19.8	-0.17189	0.16931	130	0.10587	0.00333	5.95	-0.17099	0.17069
255.854	12.2767	160.02	1.00978	258.67	11.0442	258.67	1.24659	18.9	-0.17095	0.16558	140	0.12533	0.00367	5.6	-0.16571	0.16687
253.032	12.2888	150.02	0.99593	255.854	11.0488	255.854	1.25117	18	-0.17199	0.16278	150	0.138	0.0038	5.25	-0.168	0.16026
250.204	12.2665	140.02	0.99164	253.032	11.0608	253.032	1.26303	17.1	-0.1725	0.16576	160	0.15033	0.0042	4.9	-0.1696	0.16925
247.37	12.2722	130.01	0.98123	250.204	11.0387	250.204	1.2412	16.2	-0.16809	0.17347	170	0.16033	0.00333	4.55	-0.1664	0.16867
244.53	12.2749	120.01	0.97101	247.37	11.0444	247.37	1.2468	15.3	-0.1725	0.16807	180	0.16933	0.004	4.2	-0.16916	0.16907
241.684	12.2697	110.01	0.9566	244.53	11.047	244.53	1.24939	14.4	-0.17094	0.17125	190	0.163	0.00333	3.85	-0.16411	0.16672
238.832	12.2719	100.02	0.94178	241.684	11.0418	241.684	1.24429	13.5	-0.17021	0.16653	200	0.15433	0.00367	3.5	-0.16362	0.16845
235.975	12.2773	90.01	0.92096	238.832	11.044	238.832	1.24643	12.6	-0.17225	0.16851	210	0.14967	0.00267	3.15	-0.16586	0.16197
233.112	12.2868	80.01	0.89799	235.975	11.0494	235.975	1.2517	11.7	-0.17176	0.16604	220	0.13433	0.00267	2.8	-0.16878	0.16418
230.244	12.2861	70.01	0.86698	233.112	11.0589	233.112	1.26109	10.8	-0.16973	0.16558	230	0.11167	0.003	2.45	-0.16592	0.16507
227.37	12.2748	60.01	0.85408	230.244	11.0581	230.244	1.26038	9.9	-0.17156	0.16819	240	0.089	0.003	2.1	-0.16583	0.16576
224.491	12.2827	50.01	0.8331	227.37	11.0469	227.37	1.24929	9	-0.16687	0.16703	250	0.061	0.00267	1.75	-0.1642	0.16587
221.606	12.2709	40.02	0.78466	224.491	11.0547	224.491	1.257	8.1	-0.16787	0.16936	260	0.03207	0.0042	1.4	-0.16234	0.16535
218.716	12.2874	30.02	0.74654	221.606	11.0431	221.606	1.24549	7.2	-0.16549	0.1667	270	0.00167	0.00267	1.05	-0.16165	0.16012
215.821	12.2748	20.02	0.70592	218.716	11.0595	218.716	1.2617	6.3	-0.16839	0.16676	280	-0.02467	0.0024	0.7	-0.16398	0.15944
212.92	12.2841	10.01	0.65635	215.821	11.0469	215.821	1.24929	5.4	-0.17063	0.16476	290	-0.055	0.0025	0.35	-0.15886	0.15952
210.014	12.2761	3.005	0.59981	212.92	11.0561	212.92	1.25839	4.5	-0.16995	0.16494	300	-0.08367	0.00287	0	-0.15786	0.16143
207.104	12.2673	2.80314	0.59762	210.014	11.0482	210.014	1.25058	3.6	-0.16941	0.16702	310	-0.10967	0.00467	-0.35	-0.15076	0.15398
204.188	12.2682	2.60334	0.59486	207.104	11.0395	207.104	1.24194	2.7	-0.1699	0.16501	320	-0.135	0.00433	-0.7	0.04753	-0.02771
201.268	12.2818	2.40305	0.59222	204.188	11.0404	204.188	1.24281	1.8	-0.16885	0.16518	330	-0.15433	0.00387	-1.05	0.16653	-0.16972
198.342	12.2641	2.2028	0.58069	201.268	11.0539	201.268	1.25615	0.9	-0.16888	0.16595	340	-0.16667	0.00317	-1.4	0.16337	-0.16715
195.412	12.2701	2.00277	0.57903	198.342	11.0363	198.342	1.23884	0	-0.16896	0.16473	350	-0.17333	0.00353	-1.75	0.1622	-0.16696
192.477	12.263	1.80271	0.57624	195.412	11.0423	195.412	1.24469	-0.9	-0.171	0.16866	360	-0.17333	0.003	-2.1	0.16282	-0.16543
189.537	12.2647	1.60289	0.57134	192.477	11.0352	192.477	1.23774	-1.8	-0.16796	0.16823				-2.45	0.16248	-0.16232
186.593	12.27	1.40301	0.56186	47.2669	11.0067	189.537	1.23943	-2.7	-0.1683	0.16885				-2.8	0.16285	-0.16245
183.644	12.2601	1.20288	0.55202	44.1772	10.9919	186.593	1.24459	-3.6	-0.16878	0.16209				-3.15	0.16365	-0.16295
180.691	12.2514	1.0029	0.54815	41.086	10.9864	183.644	1.23492	-4.5	-0.16813	0.16248				-3.5	0.16612	-0.16501
177.733	12.247	0.80321	0.53383	37.9933	10.9809	180.691	1.22641	-5.4	-0.16855	0.16341				-3.85	0.16591	-0.16448
174.771	12.2525	0.60317	0.5311	34.8991	10.9667	177.733	1.22211	-6.3	-0.16709	0.16387				-4.2	0.16806	-0.16421
171.805	12.2472	0.40332	0.51484	31.8035	10.9635	174.771	1.22748	-7.2	-0.17059	0.16194				-4.55	0.16663	-0.16663
168.835	12.2435	0.20328	0.49875	28.7066	10.9561	171.805	1.22225	-8.1	-0.17011	0.16613				-4.9	0.16754	-0.16161
165.86	12.2433	0.00348	0.48105	25.6084	10.9344	168.835	1.2186	-9	-0.17021	0.1643				-5.25	0.16666	-0.16029
162.881	12.2388	-0.19652	0.44846	22.509	10.9121	165.86	1.21844	-9.9	-0.16889	0.16227				-5.6	0.16637	-0.16497
159.898	12.2338	-0.39622	0.38959	22.199	10.859	162.881	1.214	-10.8	-0.16713	0.16137				-5.95	0.16538	-0.16381
156.911	12.2173	-0.59645	0.25685	21.889	10.8498	159.898	1.20911	-11.7	-0.15188	0.13412				-6.3	0.16468	-0.16566
153.92	12.2165	-0.79703	-0.18927	21.579	10.8446	156.911	1.19298	-12.6	-0.06757	0.02807				-6.65	0.16282	-0.16105
150.926	12.2033	-0.99683	-0.42845	21.2689	10.8343	153.92	1.19216	-13.5	0.07946	-0.11677				-7	0.16423	-0.15957
147.927	12.2072	-1.19695	-0.45931	20.9589	10.8315	150.926	1.17922	-14.4	0.1496	-0.16481				-7.35	0.16978	-0.16338
144.925	12.1819	-1.39688	-0.4716	20.6488	10.8377	147.927	1.183	-15.3	0.16679	-0.16437				-7.7	0.16289	-0.16701
141.919	12.1781	-1.59697	-0.47391	20.3388	10.8317	144.925	1.15828	-16.2	0.16791	-0.16487				-8.05	0.16299	-0.16505
138.91	12.169	-1.79685	-0.46712	20.0287	10.8233	141.919	1.15457	-17.1	0.16795	-0.16952				-8.4	0.16643	-0.16197
135.897	12.1571	-1.99702	-0.48627	19.7186	10.8243	138.91	1.14561	-18	0.16562	-0.1712				-8.75	0.16582	-0.16805
132.881	12.1449	-2.19719	-0.49727	19.4085	10.8256	135.897	1.134	-18.9	0.16574	-0.16888				-9.1	0.1648	-0.16447
129.861	12.145	-2.3971	-0.48243	19.0984	10.8284	132.881	1.12204	-19.8	0.16726	-0.16664				-9.45	0.16014	-0.16459
126.837	12.1256	-2.59673	-0.50947	18.7883	10.8057	129.861	1.12213	-20.7	0.16866	-0.16798				-9.8	0.16601	-0.16623
123.811	12.1074	-2.79667	-0.50575	18.4781	10.8117	126.837	1.10308	-21.6	0.16808	-0.17029				-10.15	0.16381	-0.16788
120.781	12.0943	-2.99699	-0.50912	18.168	10.8089	123.811	1.0852	-22.5	0.16682	-0.1703				-10.5	0.16295	-0.17036
117.748	12.0757	-9.995	-0.58632	17.8578	10.7876	120.781	1.0724	-23.4	0.1692	-0.16852				-10.15	0.162	-0.16597
114.713	12.0563	-19.97	-0.66687	17.5477	10.8036	117.748	1.0542	-24.3	0.16615	-0.16351				-9.8	0.16543	-0.16301
111.674	12.0348	-29.98	-0.72067	17.2375	10.7937	114.713	1.03514	-25.2	0.16596	-0.16618				-9.45	0.16786	-0.16446
108.632	12.0282	-39.97	-0.76299	16.9273	10.7888	111.674	1.01409	-26.1	0.16704	-0.17104				-9.1	0.16621	-0.16179
105.587	11.9997	-49.97	-0.79653	16.6171	10.7759	108.632	1.00765	-27	0.1656	-0.17317				-8.75	0.1653	-0.16373
102.539	11.9831	-59.98	-0.82356	16.3069	10.7775	105.587	0.97971	-27.9	0.16607	-0.17243				-8.4	0.16266	-0.16181
99.4886	11.9631	-69.97	-0.8583	15.9967	10.7729	102.539	0.96348	-28.8	0.16449	-0.17145				-8.05	0.1617	-0.1642
96.4354	11.9401	-79.97	-0.87813	15.6865	10.7674	99.4886	0.94387	-29.7	0.1681	-0.16862				-7.7	0.16425	-0.16348
93.3796	11.9217	-89.98	-0.90394	15.3763	10.7551	96.4354	0.92129	-30.6	0.16816	-0.16726				-7.35	0.16421	-0.16134
90.3212	11.9016	-99.97	-0.92138	15.066	10.7549	93.3796	0.90326	-31.5	0.16766	-0.16856				-7	0.16748	-0.16116
87.2602	11.8734	-109.97	-0.94011	14.7558	10.7421	90.3212	0.88356	-31.5	0.1639	-0.1682				-6.65	0.17077	-0.16261
84.1968	11.8444	-119.98	-0.95228	14.4455	10.7301	87.2602	0.85595	-30.6	0.16383	-0.17294				-6.3	0.16316	-0.16391
81.131	11.8289	-129.98	-0.96905	14.1352	10.738	84.1968	0.82753	-29.7	0.16352	-0.17377				-5.95	0.16152	-0.16344
78.0629	11.8001	-139.98	-0.9691	13.8249	10.7187	81.131	0.81235	-28.8	0.16271	-0.17023				-5.6	0.16906	-0.16333
74.9924	11.7811	-149.98	-0.97727	13.5146	10.7269	78.0629	0.78405	-27.9	0.16343	-0.16925				-5.25	0.17052	-0.16449
71.9198	11.7462	-159.97	-0.98762	13.2043	10.7087	74.9924	0.7655	-27	0.16243	-0.17306				-4.9	0.16497	-0.15807
68.8451	11.709	-169.98	-0.99067	12.894	10.7137	71.9198	0.73124	-26.1	0.16176	-0.17325				-4.55	0.16542	-0.15969
65.7682	11.6953	-179.99	-0.99426	12.5837	10.6999	68.8451	0.69487	-25.2	0.1628	-0.17489				-4.2	0.16728	-0.16027
62.6893	11.6725	-189.98	-0.99949	12.2734	10.6797	65.7682	0.68145	-24.3	0.16608	-0.17356				-3.85	0.16226	-0.15799
59.6085	11.6427	-199.98	-0.99418	11.963	10.6794	62.6893	0.65907	-23.4	0.16442	-0.17272				-3.5	0.16482	-0.1589
56.5258	11.615	-209.99	-1.00149	11.6527	10.6654	59.6085	0.62988	-22.5	0.16539	-0.17327				-3.15	0.16485	-0.1616
53.4412	11.5823	-219.98	-1.01062	11.3423	10.6669	56.5258	0.60266	-21.6	0.1659	-0.17238				-2.8	0.16562	-0.16179
50.3549	11.5546	-229.98	-0.99891	11.032	10.6548	53.4412	0.57067	-20.7	0.16668	-0.17339				-2.45	0.16416	-0.1605
47.2669	11.5333	-239.98	-0.99669	10.7216	10.6405	50.3549	0.54355	-19.8	0.16664	-0.17132				-2.1	0.16442	-0.16112
44.1772	11.4891	-249.98	-1.01138	10.4112	10.6191	47.2669	0.52263	-18.9	0.16202	-0.16933				-1.75	0.16346	-0.16071
41.086	11.4541	-259.97	-1.01424	10.1008	10.6182	44.1772	0.4793	-18	0.16397	-0.16991				-1.4	0.16545	-0.16089
37.9933	11.4192	-269.97	-0.99786	9.79041	10.601	-42.7424	-0.48045	-17.1	0.16587	-0.16947				-1.05	0.16619	-0.16305
34.8991	11.3755	-279.98	-1.00401	9.48	10.5939	-45.8522	-0.5156	-16.2	0.16348	-0.16852				-0.7	0.1629	-0.16583
31.8035	11.3429	-289.98	-1.01739	9.16958	10.5833	-48.9616	-0.54439	-15.3	0.16628	-0.17084				-0.35	0.16352	-0.16192
28.7066	11.3061	-299.98	-1.01224	8.85915	10.5621	-52.0708	-0.57804	-14.4	0.16479	-0.17163				0	0.16047	-0.15985
25.6084	11.2547	-290.03	-1.00856	8.54872	10.5561	-55.1795	-0.60727	-13.5	0.16415	-0.16856				0.35	-0.01235	0.03358
22.509	11.2029	-280.03	-1.00458	8.23827	10.5306	-58.2878	-0.63274	-12.6	0.16717	-0.17044				0.7	-0.14863	0.15029
22.199	11.1464	-270.03	-1.00908	7.92782	10.5122	-61.3956	-0.66016	-11.7	0.16592	-0.17336				1.05	-0.14912	0.151
21.889	11.1342	-260.03	-1.00645	7.61736	10.5057	-64.5029	-0.68961	-10.8	0.16724	-0.17072				1.4	-0.15697	0.15743
21.579	11.1261	-250.03	-0.99651	7.30688	10.4846	-67.6095	-0.7174	-9.9	0.16678	-0.16901				1.75	-0.15411	0.15515
21.2689	11.1127	-240.04	-0.99932	6.99641	10.467	-70.7154	-0.73271	-9	0.16739	-0.17243				2.1	-0.15997	0.15972
20.9589	11.107	-230.03	-0.9976	6.68592	10.4526	-73.8205	-0.7585	-8.1	0.16361	-0.16801				2.45	-0.16441	0.16066
20.6488	11.1103	-220.03	-0.99961	6.37542	10.4164	-76.9248	-0.77206	-7.2	0.164	-0.16926				2.8	-0.16426	0.16073
20.3388	11.1013	-210.03	-0.99656	6.06492	10.3991	-80.0282	-0.78988	-6.3	0.16519	-0.16829				3.15	-0.16706	0.16195
20.0287	11.0899	-200.03	-0.99797	5.75441	10.3793	-83.1307	-0.82964	-5.4	0.1654	-0.17055				3.5	-0.16794	0.16265
19.7186	11.0879	-190.03	-1.00513	5.44389	10.3482	-86.2322	-0.8533	-4.5	0.16777	-0.16843				3.85	-0.16891	0.16089
19.4085	11.0863	-180.03	-1.0055	5.13336	10.3126	-89.3325	-0.87056	-3.6	0.16637	-0.16828				4.2	-0.16932	0.1594
19.0984	11.0861	-170.03	-0.99651	4.82283	10.2823	-92.4318	-0.89431	-2.7	0.16599	-0.16826				4.55	-0.16802	0.16134
18.7883	11.0604	-160.03	-1.00424	4.51229	10.2494	-95.5298	-0.90996	-1.8	0.16657	-0.17107				4.9	-0.16669	0.16536
18.4781	11.0634	-150.03	-0.99245	4.20174	10.2131	-98.6266	-0.9364	-0.9	0.16656	-0.17188				5.25	-0.1644	0.16237
18.168	11.0577	-140.02	-0.98298	3.89118	10.1654	-101.722	-0.95427	0	0.16662	-0.16936				5.6	-0.16347	0.16226
17.8578	11.0333	-130.03	-0.96744	3.58061	10.1259	-104.816	-0.97531	0.9	0.16684	-0.16832				5.95	-0.16811	0.16474
17.5477	11.0464	-120.03	-0.96913	3.27004	10.078	-107.909	-0.99099	1.8	0.16661	-0.16803				6.3	-0.16691	0.16433
17.2375	11.0335	-110.03	-0.94411	2.95946	10.0198	-111	-1.00203	2.7	0.16524	-0.16791				6.65	-0.17012	0.16243
16.9273	11.0257	-100.02	-0.93188	2.64887	9.95882	-114.089	-1.02996	3.6	0.16345	-0.16896				7	-0.16606	0.16306
16.6171	11.0097	-90.03	-0.92039	2.33828	9.87493	-117.177	-1.03194	4.5	0.16427	-0.17012				7.35	-0.17052	0.16204
16.3069	11.0084	-80.03	-0.9015	2.02767	9.79685	-120.263	-1.05028	5.4	0.16306	-0.16794				7.7	-0.17042	0.16542
15.9967	11.0009	-70.02	-0.87659	1.71707	9.69264	-123.347	-1.0723	6.3	0.16368	-0.17231				8.05	-0.1696	0.16061
15.6865	10.9923	-60.02	-0.8517	1.40645	9.55752	-126.43	-1.09297	7.2	0.16182	-0.16938				8.4	-0.16355	0.16648
15.3763	10.977	-50.02	-0.81712	1.09583	9.41602	-129.511	-1.10925	8.1	0.16195	-0.16728				8.75	-0.16352	0.16494
15.066	10.9739	-40.03	-0.77976	0.7852	9.20389	-132.589	-1.10912	9	0.16345	-0.17105				9.1	-0.16711	0.16512
14.7558	10.958	-30.03	-0.74319	0.47456	8.93045	-135.666	-1.13207	9.9	0.16157	-0.17186				9.45	-0.16726	0.16521
14.4455	10.9429	-20.02	-0.7121	0.16391	8.53045	-138.74	-1.13997	10.8	0.15976	-0.1664				9.8	-0.16329	0.1596
14.1352	10.9479	-10.03	-0.65502	-0.14674	7.90619	-141.813	-1.1504	11.7	0.14954	-0.13864				10.15	-0.16029	0.16065
13.8249	10.9256	-3.004	-0.58543	-0.4574	6.66487	-144.883	-1.15079	12.6	0.07024	-0.01787
13.5146	10.9309	-2.79981	-0.573	-0.76806	3.71884	-147.951	-1.16789	13.5	-0.07996	0.12806
13.2043	10.9096	-2.59998	-0.56417	-1.07873	-3.75145	-151.016	-1.1651	14.4	-0.15365	0.16634
12.894	10.9117	-2.39995	-0.56531	-1.38941	-8.60649	-154.079	-1.18113	15.3	-0.16587	0.16576
12.5837	10.8948	-2.19961	-0.55983	-1.70009	-9.45258	-157.14	-1.1852	16.2	-0.17079	0.16797
12.2734	10.8715	-1.99952	-0.55408	-2.01078	-9.72739	-160.198	-1.18437	17.1	-0.16918	0.17016
11.963	10.8684	-1.7996	-0.5559	-2.32148	-9.84633	-163.254	-1.18549	18	-0.16942	0.16888
11.6527	10.8513	-1.59951	-0.54204	-2.63218	-9.99694	-166.307	-1.19619	18.9	-0.16979	0.16698
11.3423	10.8499	-1.39953	-0.53624	-2.94289	-10.1029	-169.357	-1.19613	19.8	-0.16701	0.1686
11.032	10.8348	-1.19932	-0.52946	-3.25361	-10.1836	-172.404	-1.19711	20.7	-0.16576	0.16726
10.7216	10.8174	-0.99951	-0.52663	-3.56433	-10.2387	-175.449	-1.20846	21.6	-0.16978	0.16604
10.4112	10.7929	-0.79975	-0.51563	-3.87505	-10.2963	-178.49	-1.21643	22.5	-0.17127	0.16834
10.1008	10.789	-0.59967	-0.51405	-4.18579	-10.3492	-181.529	-1.21172	23.4	-0.16912	0.16651
9.79041	10.7687	-0.39969	-0.5058	-4.49653	-10.3937	-184.564	-1.21694	24.3	-0.16856	0.16777
9.48	10.7587	-0.19981	-0.4768	-4.80727	-10.4377	-187.597	-1.20996	25.2	-0.16846	0.16826
9.16958	10.745	0.0001	-0.46291	-5.11803	-10.4742	-190.626	-1.21941	26.1	-0.1691	0.16937
8.85915	10.7207	0.20055	-0.42624	-5.42878	-10.5045	-193.652	-1.21946	27	-0.16576	0.16483
8.54872	10.7117	0.4005	-0.38147	-5.73954	-10.5317	-196.675	-1.22346	27.9	-0.17128	0.16522
8.23827	10.6831	0.60045	-0.28839	-6.05031	-10.5531	-199.695	-1.21609	28.8	-0.16884	0.1649
7.92782	10.6616	0.80045	0.02691	-6.36109	-10.5824	-202.711	-1.21633	29.7	-0.16771	0.16918
7.61735	10.6521	1.00052	0.41382	-6.67186	-10.6078	-205.723	-1.21246	30.6	-0.16545	0.16741
7.30688	10.6279	1.20054	0.47381	-6.98265	-10.6302	-208.732	-1.22514	31.5	-0.16952	0.16818
6.99641	10.6072	1.40077	0.48767	-7.29344	-10.6332	-211.738	-1.22883	30.6	--
6.68592	10.5898	1.60087	0.50134	-7.60423	-10.6775	-214.739	-1.23337	31.5	--
6.37542	10.5504	1.80068	0.50561	-7.91503	-10.6946	-217.737	-1.21654	--	--
6.06492	10.53	2.00077	0.51284	-8.22584	-10.7067	-220.731	-1.22171	--	--
5.75441	10.5071	2.20104	0.52221	-8.53665	-10.7243	-223.722	-1.22818	--	--
5.44389	10.4729	2.4009	0.52827	-8.84746	-10.7352	-226.708	-1.23131	--	--
5.13336	10.4341	2.60068	0.52749	-9.15828	-10.7532	-229.691	-1.23888
4.82283	10.4006	2.80061	0.53259	-9.46911	-10.7576	-232.669	-1.22845
4.51229	10.3646	3.00101	0.53653	-9.77994	-10.7692	-235.643	-1.22746
4.20174	10.325	9.998	0.61495	-10.0908	-10.7848	-238.613	-1.22628
3.89118	10.274	20	0.6636	-10.4016	-10.8044	-241.579	-1.21117
3.58061	10.2314	29.99	0.72926	-10.7125	-10.8046	-244.541	-1.22345
3.27004	10.1801	39.99	0.76786	-11.0233	-10.8318	-247.498	-1.23051
2.95946	10.1185	49.98	0.80155	-11.3342	-10.841	-250.451	-1.22088
2.64887	10.0542	59.99	0.84125	-11.645	-10.8406	-253.399	-1.20684
2.33828	9.96675	69.99	0.86774	-11.9559	-10.8547	-256.343	-1.22202
2.02768	9.88517	79.99	0.87851	-12.2668	-10.8504	-259.282	-1.2239
1.71707	9.77728	89.99	0.91099	-12.5776	-10.8669	-262.216	-1.2161
1.40645	9.63826	99.99	0.93004	-12.8885	-10.8745	-265.146	-1.22075
1.09583	9.49281	109.98	0.93826	-13.1994	-10.8752	-268.071	-1.21925
0.7852	9.27623	119.99	0.95944	-13.5103	-10.8878	-270.991	-1.21987
0.47456	8.99791	129.99	0.96795	-13.8211	-10.8975	-273.906	-1.20562
0.16391	8.59214	139.99	0.97753	-14.132	-10.91	-276.816	-1.21168
-0.14674	7.96053	150	0.98974	-14.4429	-10.9073	-279.721	-1.21927
-0.45739	6.7075	159.99	0.99035	-14.7538	-10.9137	-282.621	-1.20751
-0.76806	3.73776	169.99	0.9998	-17.863	-10.9217	-285.515	-1.21532
-1.07873	-3.78814	179.99	1.00578	-20.9725	-10.955	-288.405	-1.21788
-1.38941	-8.68036	189.99	1.00317	-24.0823	-11.0062	-291.289	-1.20448
-1.70009	-9.53536	199.99	1.00678	-27.1922	-11.046	-294.168	-1.20247
-2.01078	-9.81506	210	1.00065	-30.3022	-11.0549	-298.641	-1.20171
-2.32148	-9.93779	219.99	1.00936	-33.4124	-11.0675	-293.376	-1.21564
-2.63218	-10.0924	229.99	1.00937	-36.5225	-11.0814	-290.785	-1.22513
-2.94289	-10.202	239.99	1.01296	-39.6325	-11.0855	-288.186	-1.22657
-3.25361	-10.2863	249.98	1.00929	-42.7424	-11.0868	-285.578	-1.23009
-3.56433	-10.3447	260	1.02064	-45.8522	-11.0917	-282.962	-1.21893
-3.87506	-10.4056	269.99	1.01166	-48.9616	-11.0904	-280.338	-1.22249
-4.18579	-10.4619	279.99	1.01416	-190.626	-11.0973	-277.705	-1.22832
-4.49653	-10.5097	290	1.00533	-193.652	-11.0973	-275.064	-1.23212
-4.80727	-10.557	299.99	1.02358	-196.675	-11.1012	-272.415	-1.22234
-5.11802	-10.5966			-199.695	-11.094	-269.758	-1.23267
-5.42878	-10.6301			-202.711	-11.0943	-267.093	-1.2294
-5.73954	-10.6605			-205.723	-11.0905	-264.42	-1.22483
-6.05031	-10.6849			-208.732	-11.1029	-261.739	-1.23317
-6.36109	-10.7174			-211.738	-11.1064	-259.051	-1.23469
-6.67186	-10.746			-214.739	-11.1109	-256.355	-1.21651
-6.98265	-10.7715			-217.737	-11.0945	-253.651	-1.21913
-7.29344	-10.7774			-220.731	-11.0995	-250.939	-1.22666
-7.60423	-10.825			-223.722	-11.1058	-248.22	-1.23165
-7.91503	-10.8452			-226.708	-11.1089	-245.493	-1.23005
-8.22584	-10.8603			-229.691	-11.1162	-242.76	-1.22786
-8.53665	-10.8811			-232.669	-11.1061	-240.018	-1.23263
-8.84746	-10.895			-235.643	-11.1051	-237.27	-1.22764
-9.15829	-10.916			-238.613	-11.104	-234.514	-1.22503
-9.46911	-10.9234			-241.579	-11.0892	-231.752	-1.22277
-9.77994	-10.938			-244.541	-11.1012	-228.982	-1.22498
-10.0908	-10.9567			-247.498	-11.1081	-226.205	-1.21931
-10.4016	-10.9794			-250.451	-11.0987	-223.422	-1.22419
-10.7125	-10.9825			-253.399	-11.085	-220.631	-1.2187
-11.0233	-11.0129			-256.343	-11.0998	-217.834	-1.21977
-11.3342	-11.0251			-259.282	-11.1016	-215.031	-1.21005
-11.645	-11.0276			-262.216	-11.094	-212.22	-1.22308
-11.9559	-11.0448			-265.146	-11.0986	-209.403	-1.21753
-12.2668	-11.0434			-268.071	-11.0971	-206.58	-1.21531
-12.5776	-11.063			-270.991	-11.0977	-203.75	-1.21349
-12.8885	-11.0735			-273.906	-11.0838	-200.914	-1.22343
-13.1994	-11.0773			-276.816	-11.0897	-198.072	-1.21032
-13.5103	-11.0929			-279.721	-11.0971	-195.223	-1.20346
-13.8211	-11.1056			-282.621	-11.0857	-192.368	-1.21319
-14.132	-11.1212			-285.515	-11.0933	-189.507	-1.20152
-14.4429	-11.1214			-288.405	-11.0958	-186.641	-1.19519
-14.7538	-11.1308			-291.289	-11.0827	-183.768	-1.20389
-17.863	-11.1684			-294.168	-11.0808	-180.889	-1.18672
-20.9725	-11.2315			-298.641	-11.08	-178.005	-1.18399
-24.0823	-11.3126			-293.376	-11.0936	-175.115	-1.18994
-27.1922	-11.3822			-290.785	-11.1028	-172.22	-1.18667
-30.3022	-11.4207			-288.186	-11.1042	-169.318	-1.17904
-33.4124	-11.4629			-285.578	-11.1077	-166.412	-1.16922
-36.5225	-11.5065			-282.962	-11.0968	-163.499	-1.15873
-39.6325	-11.5401			-280.338	-11.1003	-160.582	-1.16356
-42.7424	-11.571			-277.705	-11.1059	-157.659	-1.16375
-45.8522	-11.6055			-275.064	-11.1097	-154.731	-1.15479
-48.9616	-11.6337			-272.415	-11.1001	-151.798	-1.15779
-52.0708	-11.6667			-269.758	-11.1102	-148.86	-1.14802
-55.1795	-11.6954			-267.093	-11.107	-145.916	-1.14029
-58.2878	-11.7203			-264.42	-11.1025	-142.968	-1.1317
-61.3956	-11.7472			-261.739	-11.1107	-140.015	-1.11973
-64.5029	-11.7761			-259.051	-11.1121	-137.057	-1.10947
-67.6095	-11.8033			-256.355	-11.0945	-134.094	-1.09192
-70.7154	-11.8183			-253.651	-11.097	-131.127	-1.09264
-73.8205	-11.8436			-250.939	-11.1043	-128.155	-1.08214
-76.9248	-11.8569			-248.22	-11.1092	-125.178	-1.05963
-80.0282	-11.8744			-245.493	-11.1076	-122.198	-1.04522
-83.1307	-11.9134			-242.76	-11.1055	-119.212	-1.0461
-86.2322	-11.9366			-240.018	-11.1101	-116.222	-1.02699
-89.3325	-11.9535			-237.27	-11.1053	-113.229	-1.01436
-92.4318	-11.9768			-234.514	-11.1027	-110.23	-0.99785
-95.5298	-11.9921			-231.752	-11.1006	-107.228	-0.97481
-98.6266	-12.018			-228.982	-11.1027	-104.222	-0.95252
-101.722	-12.0356			-226.205	-11.0972	-101.212	-0.94231
-104.816	-12.0562			-223.422	-11.1019	-98.1975	-0.92282
-107.909	-12.0716			-220.631	-11.0966	-95.1795	-0.89864
-111	-12.0824			-217.834	-11.0976	-92.1577	-0.88635
-114.089	-12.1098			-215.031	-11.0882	-89.1322	-0.87021
-117.177	-12.1117			-212.22	-11.1008	-86.1031	-0.84409
-120.263	-12.1297			-209.403	-11.0954	-83.0704	-0.82079
-123.347	-12.1513			-206.58	-11.0933	-80.0343	-0.80001
-126.43	-12.1715			-203.75	-11.0915	-76.9946	-0.77379
-129.511	-12.1875			-200.914	-11.1012	-73.9517	-0.75373
-132.589	-12.1874			-198.072	-11.0884	-70.9054	-0.7372
-135.666	-12.2099			-195.223	-11.0817	-67.856	-0.71661
-138.74	-12.2176			-192.368	-11.0912	-64.8034	-0.70368
-141.813	-12.2278			-49.4955	-11.0979	-61.7477	-0.66893
-144.883	-12.2282			-46.4254	-11.0928	-58.689	-0.63537
-147.951	-12.245			-43.3527	-11.0984	-55.6273	-0.60518
-151.016	-12.2423			-40.2774	-11.0908	-52.5628	-0.5831
-154.079	-12.258			-37.1996	-11.0957	-49.4955	-0.55725
-157.14	-12.262			-34.1193	-11.0778	-46.4254	-0.52229
-160.198	-12.2611			-31.0366	-11.0787	-43.3527	-0.49826
-163.254	-12.2622			-27.9516	-11.0586	-40.2774	-0.46068
-166.307	-12.2727			-24.8643	-11.0405	40.3648	0.45723
-169.357	-12.2727			-21.7749	-11.0203	43.4841	0.50018
-172.404	-12.2736			-21.4658	-10.9781	46.6039	0.51886
-175.449	-12.2848			-21.1568	-10.9634	49.7244	0.55736
-178.49	-12.2926			-20.8477	-10.9655	52.8454	0.58271
-181.529	-12.288			-20.5386	-10.9594	55.9668	0.61146
-184.564	-12.2931			-20.2294	-10.9611	59.0886	0.64678
-187.597	-12.2862			-19.9202	-10.9535	62.2107	0.6685
-190.626	-12.2955			-19.611	-10.9384	65.3331	0.70292
-193.652	-12.2956			-19.3019	-10.9373	68.4557	0.72305
-196.675	-12.2995			-18.9926	-10.9323	71.5783	0.74043
-199.695	-12.2922			-18.6834	-10.9384	74.701	0.76524
-202.711	-12.2925			-18.3741	-10.9251	77.8236	0.7937
-205.723	-12.2887			-18.0648	-10.9293	80.9461	0.81975
-208.732	-12.3011			-17.7555	-10.9128	84.0685	0.84653
-211.738	-12.3047			-17.4462	-10.8958	87.1906	0.86468
-214.739	-12.3092			-17.1368	-10.9045	90.3124	0.88743
-217.737	-12.2927			-16.8275	-10.9037	93.4339	0.90942
-220.731	-12.2978			-16.5181	-10.886	96.5548	0.9353
-223.722	-12.3041			-16.2087	-10.8826	99.6753	0.95919
-226.708	-12.3072			-15.8992	-10.876	102.795	0.97361
-229.691	-12.3146			-15.5898	-10.8782	105.914	0.99832
-232.669	-12.3044			-15.2803	-10.8749	109.033	1.01657
-235.643	-12.3034			-14.9708	-10.8643	112.151	1.03664
-238.613	-12.3022			-14.6613	-10.8538	115.267	1.05226
-241.579	-12.2874			-14.3518	-10.8609	118.383	1.06296
-244.541	-12.2995			-14.0423	-10.8436	121.498	1.08117
-247.498	-12.3064			-13.7327	-10.8329	124.612	1.10721
-250.451	-12.2969			-13.4231	-10.8308	127.725	1.10764
-253.399	-12.2832			-13.1135	-10.8117	130.836	1.12636
-256.343	-12.298			-12.8039	-10.8203	133.946	1.13311
-259.282	-12.2999			-12.4942	-10.8057	137.055	1.15104
-262.216	-12.2923			-12.1846	-10.7891	140.162	1.16798
-265.146	-12.2968			-11.8749	-10.7847	143.268	1.17857
-268.071	-12.2953			-11.5652	-10.7737	146.373	1.17998
-270.991	-12.2959			-11.2555	-10.7546	149.475	1.18399
-273.906	-12.282			-10.9457	-10.7595	152.577	1.20152
-276.816	-12.2879			-10.636	-10.7423	155.676	1.2139
-279.721	-12.2954			-10.3262	-10.7261	158.773	1.19972
-282.621	-12.2838			-10.0164	-10.7209	161.869	1.22382
-285.515	-12.2915			-9.70661	-10.7099	164.962	1.22651
-288.405	-12.294			-9.39678	-10.6996	168.054	1.22454
-291.289	-12.2809			-9.08694	-10.6917	171.143	1.22911
-294.168	-12.2789			-8.77707	-10.6675	174.23	1.23085
-298.641	-12.2782			-8.46719	-10.6585	177.315	1.23092
-293.376	-12.2918			-8.15728	-10.641	180.398	1.24126
-290.785	-12.3011			-7.84736	-10.6308	183.478	1.24223
-288.186	-12.3025			-7.53742	-10.6029	186.556	1.25228
-285.578	-12.306			-7.22747	-10.5884	189.631	1.24274
-282.962	-12.295			-6.91749	-10.5665	192.704	1.24988
-280.338	-12.2985			-6.6075	-10.5487	195.774	1.2555
-277.705	-12.3042			-6.29749	-10.5239	198.841	1.25304
-275.064	-12.308			-5.98747	-10.5025	201.906	1.26157
-272.415	-12.2984			-5.67742	-10.4733	204.968	1.26225
-269.758	-12.3085			-5.36736	-10.4471	208.026	1.25311
-267.093	-12.3053			-5.05728	-10.4194	211.082	1.26792
-264.42	-12.3008			-4.74718	-10.3948	214.134	1.26234
-261.739	-12.309			-4.43707	-10.3527	217.184	1.26327
-259.051	-12.3105			-4.12694	-10.3045	220.23	1.25625
-256.355	-12.2927			-3.81679	-10.2656	223.273	1.26367
-253.651	-12.2952			-3.50662	-10.215	226.313	1.27755
-250.939	-12.3026			-3.19644	-10.1672	229.349	1.26935
-248.22	-12.3075			-2.88624	-10.1058	232.381	1.26387
-245.493	-12.3059			-2.57602	-10.0424	235.41	1.27129
-242.76	-12.3038			-2.26579	-9.97191	238.436	1.26651
-240.018	-12.3085			-1.95554	-9.88229	241.458	1.26463
-237.27	-12.3036			-1.64527	-9.78264	244.476	1.2712
-234.514	-12.301			-1.33499	-9.65661	247.49	1.27048
-231.752	-12.2988			-1.02469	-9.49235	250.5	1.2606
-228.982	-12.301			-0.71437	-9.29378	253.506	1.27052
-226.205	-12.2954			-0.40404	-9.00748	256.508	1.26509
-223.422	-12.3002			-0.09369	-8.58226	259.506	1.2719
-220.631	-12.2948			0.21668	-7.92005	262.5	1.26127
-217.834	-12.2958			0.52706	-6.54913	265.49	1.25764
-215.031	-12.2863			0.83746	-2.98583	268.475	1.2709
-212.22	-12.2991			1.14787	5.56873	271.456	1.26265
-209.403	-12.2936			1.4583	8.90598	274.433	1.26563
-206.58	-12.2915			1.76875	9.44974	277.405	1.25655
-203.75	-12.2897			2.07921	9.66823	280.372	1.26869
-200.914	-12.2994			2.38969	9.80183	283.334	1.2715
-198.072	-12.2866			2.70018	9.91326	286.292	1.26375
-195.223	-12.2799			3.01069	10.0112	289.245	1.25711
-192.368	-12.2894			3.32121	10.0834	292.194	1.26891
-189.507	-12.278			3.63175	10.1358	295.137	1.25989
-186.641	-12.2718			3.94231	10.1918	298.075	1.26317
-183.768	-12.2803			4.25288	10.2404
-180.889	-12.2635			4.56346	10.2962
-178.005	-12.2608			4.87406	10.3187
-175.115	-12.2666			5.18468	10.3593
-172.22	-12.2634			5.49531	10.3941
-169.318	-12.2559			5.80596	10.424
-166.412	-12.2463			6.11662	10.4421
-163.499	-12.236			6.4273	10.4756
-160.582	-12.2408			6.73799	10.5015
-157.659	-12.2409			7.04869	10.5179
-154.731	-12.2322			7.35942	10.5395
-151.798	-12.2351			7.67015	10.5637
-148.86	-12.2255			7.9809	10.5856
-145.916	-12.2179			8.29166	10.5965
-142.968	-12.2095			8.60244	10.6169
-140.015	-12.1978			8.91324	10.6258
-137.057	-12.1877			9.22404	10.639
-134.094	-12.1705			9.53486	10.6623
-131.127	-12.1712			9.8457	10.6738
-128.155	-12.1609			10.1565	10.6929
-125.178	-12.1388			10.4674	10.7059
-122.198	-12.1247			10.7783	10.7093
-119.212	-12.1256			11.0892	10.7256
-116.222	-12.1069			11.4001	10.7309
-113.229	-12.0945			11.711	10.7387
-110.23	-12.0783			12.0219	10.7547
-107.228	-12.0557			12.3329	10.7627
-104.222	-12.0338			12.6438	10.7755
-101.212	-12.0238			12.9548	10.7775
-98.1975	-12.0047			13.2658	10.7985
-95.1795	-11.981			13.5768	10.7913
-92.1577	-11.969			13.8878	10.8055
-89.1322	-11.9532			14.1988	10.8127
-86.1031	-11.9275			14.5099	10.8093
-83.0704	-11.9047			14.8209	10.8332
-80.0343	-11.8843			15.132	10.8324
-76.9946	-11.8586			15.4431	10.8381
-73.9517	-11.839			18.5545	10.8383
-70.9054	-11.8227			21.6672	10.882
-67.856	-11.8026			24.781	10.9169
-64.8034	-11.7899			27.8959	10.9403
-61.7477	-11.7558			31.0118	10.9694
-58.689	-11.7229			34.1287	10.9875
-55.6273	-11.6933			37.2463	10.9954
-52.5628	-11.6717			40.3648	11.0055
-49.4955	-11.6463			43.4841	11.0196
-46.4254	-11.612			46.6039	11.0091
-43.3527	-11.5885			49.7244	11.0187
-40.2774	-11.5517			--	--
-37.1996	-11.5273			--	--
-34.1193	-11.48			--	--
-31.0366	-11.4517			--	--
-27.9516	-11.402			--	--
-24.8643	-11.3545			--	--
-21.7749	-11.3048			--	--
-21.4658	-11.2595			--	--
-21.1568	-11.2417			--	--
-20.8477	-11.2409			--	--
-20.5386	-11.2318			--	--
-20.2294	-11.2305			--	--
-19.9202	-11.22			--	--
-19.611	-11.2019			--	--
-19.3019	-11.1977			--	--
-18.9926	-11.1898			--	--
-18.6834	-11.193			--	--
-18.3741	-11.1767			--	--
-18.0648	-11.178			--	--
-17.7555	-11.1584			--	--
-17.4462	-11.1384			--	--
-17.1368	-11.1441			--	--
-16.8275	-11.1404			--	--
-16.5181	-11.1197			--	--
-16.2087	-11.1133			--	--
-15.8992	-11.1037			--	--
-15.5898	-11.1029			--	--
-15.2803	-11.0967			--	--
-14.9708	-11.0831			--	--
-14.6613	-11.0696			--	--
-14.3518	-11.0738			--	--
-14.0423	-11.0535			--	--
-13.7327	-11.0397			--	--
-13.4231	-11.0347			--	--
-13.1135	-11.0125			--	--
-12.8039	-11.0182			--	--
-12.4942	-11.0006			--	--
-12.1846	-10.9809			--	--
-11.8749	-10.9735			--	--
-11.5652	-10.9595			--	--
-11.2555	-10.9373			--	--
-10.9457	-10.9393			--	--
-10.636	-10.919			--	--
-10.3262	-10.8998			--	--
-10.0164	-10.8916			--	--
-9.70661	-10.8776			--	--
-9.39678	-10.8643			--	--
-9.08694	-10.8534			--	--
-8.77707	-10.826			--	--
-8.46719	-10.8141			--	--
-8.15728	-10.7935			--	--
-7.84736	-10.7803			--	--
-7.53742	-10.7493			--	--
-7.22747	-10.7317			--	--
-6.91749	-10.7067			--	--
-6.6075	-10.6858			--	--
-6.29749	-10.6579			--	--
-5.98747	-10.6334			--	--
-5.67742	-10.601			--	--
-5.36736	-10.5717			--	--
-5.05728	-10.5409			--	--
-4.74718	-10.5132			--	--
-4.43707	-10.4679			--	--
-4.12694	-10.4164			--	--
-3.81679	-10.3742			--	--
-3.50662	-10.3203			--	--
-3.19644	-10.2692			--	--
-2.88624	-10.2045			--	--
-2.57602	-10.1377			--	--
-2.26579	-10.0637			--	--
-1.95554	-9.97053			--	--
-1.64527	-9.86723			--	--
-1.33499	-9.73736			--	--
-1.02469	-9.56899			--	--
-0.71437	-9.36608			--	--
-0.40404	-9.07481			--	--
-0.09369	-8.64365			--	--
0.21668	-7.97382			--	--
0.52706	-6.59028			--	--
0.83746	-2.99891			--	--
1.14787	5.61888			--	--
1.4583	8.98261			--	--
1.76875	9.53315			--	--
2.07921	9.75613			--	--
2.38969	9.89363			--	--
2.70018	10.0088			--	--
3.01069	10.1104			--	--
3.32121	10.186			--	--
3.63175	10.2417			--	--
3.94231	10.3011			--	--
4.25288	10.353			--	--
4.56346	10.4121			--	--
4.87407	10.4378			--	--
5.18468	10.4816			--	--
5.49531	10.5195			--	--
5.80596	10.5526			--	--
6.11662	10.5739			--	--
6.4273	10.6105			--	--
6.73799	10.6395			--	--
7.04869	10.659			--	--
7.35941	10.6837			--	--
7.67015	10.711			--	--
7.9809	10.736			--	--
8.29166	10.7499			--	--
8.60244	10.7735			--	--
8.91323	10.7854			--	--
9.22404	10.8017			--	--
9.53486	10.8281			--	--
9.8457	10.8425			--	--
10.1565	10.8647			--	--
10.4674	10.8808			--	--
10.7783	10.8872			--	--
11.0892	10.9065			--	--
11.4001	10.9149			--	--
11.711	10.9257			--	--
12.0219	10.9447			--	--
12.3329	10.9558			--	--
12.6438	10.9716			--	--
12.9548	10.9765			--	--
13.2658	11.0007			--	--
13.5768	10.9964			--	--
13.8878	11.0136			--	--
14.1988	11.0238			--	--
14.5099	11.0233			--	--
14.8209	11.0504			--	--
15.132	11.0526			--	--
15.4431	11.0612			--	--
18.5545	11.0909			--	--
21.6672	11.1646			--	--
24.781	11.2293			--	--
27.8959	11.2824			--	--
31.0118	11.3413			--	--
34.1287	11.3892			--	--
37.2463	11.4268			--	--
40.3648	11.4666			--	--
43.4841	11.5104			--	--
46.6039	11.5295			--	--
49.7244	11.5687			--	--
52.8454	11.5946			--	--
55.9668	11.6239			--	--
59.0886	11.66			--	--
62.2107	11.6821			--	--
65.3331	11.7173			--	--
68.4557	11.7378			--	--
71.5783	11.7555			--	--
74.701	11.7809			--	--
77.8236	11.8099			--	--
80.9461	11.8365			192.704	11.0475
84.0685	11.8638			195.774	11.0532
87.1906	11.8823			198.841	11.0507
90.3124	11.9055			201.906	11.0594
93.4339	11.928			204.968	11.0601
96.5548	11.9544			208.026	11.0508
99.6753	11.9788			211.082	11.0658
102.795	11.9935			214.134	11.0601
105.914	12.0187			217.184	11.0611
109.033	12.0373			220.23	11.054
112.151	12.0578			223.273	11.0615
115.267	12.0737			226.313	11.0755
118.383	12.0846			229.349	11.0672
121.498	12.1032			232.381	11.0617
124.612	12.1298			235.41	11.0692
127.725	12.1302			238.436	11.0644
130.836	12.1494			241.458	11.0625
133.946	12.1562			244.476	11.0691
137.055	12.1745			247.49	11.0684
140.162	12.1918			250.5	11.0584
143.268	12.2026			253.506	11.0684
146.373	12.2041			256.508	11.0629
149.475	12.2081			259.506	11.0698
152.577	12.226			262.5	11.059
155.676	12.2387			265.49	11.0554
158.773	12.2242			268.475	11.0688
161.869	12.2488			271.456	11.0604
164.962	12.2515			274.433	11.0635
168.054	12.2495			277.405	11.0543
171.143	12.2542			280.372	11.0666
174.23	12.256			283.334	11.0694
177.315	12.2561			286.292	11.0616
180.398	12.2666			289.245	11.0548
183.478	12.2676			292.194	11.0668
186.556	12.2778			295.137	11.0577
189.631	12.2681			298.075	11.061
192.704	12.2754
195.774	12.2811
198.841	12.2786
201.906	12.2873
204.968	12.288
208.026	12.2787
211.082	12.2938
214.134	12.2881
217.184	12.289
220.23	12.2819
223.273	12.2895
226.313	12.3036
229.349	12.2952
232.381	12.2897
235.41	12.2972
238.436	12.2924
241.458	12.2904
244.476	12.2971
247.49	12.2964
250.5	12.2863
253.506	12.2965
256.508	12.2909
259.506	12.2979
262.5	12.287
265.49	12.2833
268.475	12.2968
271.456	12.2884
274.433	12.2914
277.405	12.2822
280.372	12.2946
283.334	12.2974
286.292	12.2896
289.245	12.2828
292.194	12.2948
295.137	12.2856
298.075	12.2889

## Sheet: Fig.3
Fig.3b		Fig.3c							Fig.3d							Fig.3e						Fig.3f
32	1.00201	4.5	0.59518	0.39906	0.28392	0.01287	-0.34237	-0.38049	4.5	0.61586	0.52486	0.03626	-0.08958	-0.36274	-0.39516	10	0.50282	0.03955	-10	-0.46328	0.0226	6	1.00458
31.2	0.99974	3	0.57599	0.36855	0.26299	0.02975	-0.35657	-0.41261	3	0.54962	0.49456	0.01124	-0.14696	-0.35169	-0.43666	6	0.48588	0.04407	-6	-0.45763	0.03955	5.8	1.01746
30.4	1.00229	1.5	0.54382	0.36149	0.22635	-0.06887	-0.36702	-0.44244	1.5	0.55012	0.42304	-0.0084	-0.15091	-0.37205	-0.43774	4	0.40678	0.02881	-4	-0.37288	0.01695	5.6	1.01703
29.6	1.0062	0	0.49082	0.35754	0.2358	-0.05673	-0.36877	-0.48688	0	0.53884	0.4239	-0.07625	-0.17223	-0.39916	-0.46218	2	0.37288	0.05085	-2	-0.35028	0.03955	5.4	1.03022
28.8	1.00542	-1.5	0.48553	0.36131	0.21252	-0.03446	-0.41559	-0.47678	-1.5	0.49038	0.39765	-0.03059	-0.18193	-0.38781	-0.47509	1	0.32203	0.04859	-1	-0.28249	0.03955	5.2	1.02571
28	0.99135	-3	0.45543	0.33082	0.20074	-0.08668	-0.40692	-0.49552	-3	0.51163	0.39649	0.0046	-0.14238	-0.37864	-0.42686	0	0.18644	0.03559	0	-0.18079	0.02825	5	1.0375
27.2	1.0013	-3.25	0.40252	0.35008	0.15639	-0.08435	-0.39213	-0.51508	-3.25	0.48424	0.35722	-0.06591	-0.18539	-0.35804	-0.42109	-0.2	0.16949	0.0226	0.2	-0.15819	0.0339	4.8	1.01893
26.4	0.9975	-3.5	0.37164	0.30055	0.14161	-0.08335	-0.41181	-0.5009	-3.5	0.46418	0.35339	-0.08569	-0.14465	-0.36005	-0.43768	-0.36	0.14689	0.02599	0.36	-0.12429	0.01695	4.6	1.01733
25.6	1.01124	-3.75	-0.09382	-0.01683	0.00892	-0.07371	-0.09549	-0.02709	-3.75	0.01253	-0.00266	-0.02351	-0.00755	-0.04236	-0.00683	-0.4	0.01356	0.01695	0.4	-0.01977	0.05085	4.4	1.00422
24.8	1.00634	-4	-0.5126	-0.41773	-0.13396	-0.08358	0.32312	0.43302	-4	-0.44317	-0.40432	0.0786	0.1573	0.35315	0.41136	-0.6	-0.16949	0.02599	0.6	0.24859	0.03955	4.2	1.01397
24	1.00443	-4.25	-0.46709	-0.42596	-0.16258	-0.10859	0.34663	0.52774	-4.25	-0.3997	-0.38715	0.11051	0.25913	0.39565	0.46094	-0.8	-0.23164	0.0322	0.8	0.28814	0.03955	4	1.03108
23.2	1.00365	-4.5	-0.47056	-0.40546	-0.11583	-0.06713	0.38239	0.49342	-4.5	-0.33803	-0.33391	0.08887	0.25832	0.37549	0.511	-1	-0.26554	0.03277	1	0.30508	0.02825	3.8	1.02673
22.4	0.99478	-4.5	-0.44654	-0.39198	-0.11963	-0.00073145	0.4296	0.55147	-4.5	-0.31152	-0.31949	0.0677	0.22074	0.3842	0.47232	-2	-0.35028	0.03955	2	0.34463	0.03955	3.6	1.02099
21.6	1.0027	-3	-0.47228	-0.47296	-0.1692	-0.00976	0.41818	0.55088	-3	-0.36663	-0.34967	0.02681	0.20994	0.36728	0.46826	-4	-0.38983	0.02825	4	0.40678	0.0452	3.4	1.02226
20.8	0.99856	-1.5	-0.5092	-0.47003	-0.17232	-0.07729	0.4027	0.5129	-1.5	-0.40719	-0.38209	-0.04467	0.19827	0.34712	0.46166	-6	-0.45763	0.02825	6	0.45763	0.0339	3.2	1.02467
20	0.99569	0	-0.49733	-0.45586	-0.1901	-0.10012	0.38081	0.50067	0	-0.43998	-0.37965	0.00692	0.20871	0.34157	0.38902	-10	-0.48588	0.0339	10	0.48588	0.0678	3	1.01831
19.2	0.99471	1.5	-0.49441	-0.44268	-0.19359	-0.1044	0.40178	0.49735	1.5	-0.47933	-0.41521	-0.0051	0.19212	0.32949	0.45526							2.8	1.01448
18.4	0.99055	3	-0.48132	-0.46604	-0.16062	-0.04295	0.4404	0.50405	3	-0.47999	-0.37525	0.05244	0.18517	0.34796	0.46697							2.6	1.02217
17.6	1.00321	3.25	-0.42455	-0.45013	-0.1571	-0.09179	0.4265	0.53701	3.25	-0.46611	-0.34341	0.05369	0.14362	0.39997	0.50194							2.4	1.01054
16.8	0.99546	3.5	-0.40756	-0.43625	-0.11674	-0.05758	0.41683	0.53229	3.5	-0.4852	-0.37121	0.09701	0.15837	0.37995	0.50842							2.2	1.01788
16	0.99846	3.75	0.22507	-0.0054	0.08059	-0.04489	-0.08544	-0.19211	3.75	0.17921	0.09371	0.07311	-0.03688	-0.10122	-0.23784							2	1.00687
15.2	0.99905	4	0.60521	0.38702	0.2704	-0.07094	-0.35491	-0.39595	4	0.57928	0.45589	0.04978	-0.0957	-0.35677	-0.42973							1.8	1.00614
14.4	1.00303	4.25	0.62857	0.4351	0.28924	-0.04591	-0.36765	-0.39772	4.25	0.67295	0.55147	0.01962	-0.1022	-0.37748	-0.36516							1.6	0.99654
13.6	0.99387	4.5	0.5835	0.37471	0.25266	0.06665	-0.23957	-0.15315	4.5	0.6443	0.49505	0.08439	-0.00579	-0.19814	-0.07593							1.4	0.99278
12.8	1.02065																					1.2	0.9797
12	1.0063																					1	0.96026
11.2	0.99156																					1	0.94597
10.4	1.00926																					0.92	0.94912
9.6	1.00421																					0.84	0.95174
8.8	1.01635																					0.76	0.95118
8	1.00767																					0.68	0.95307
7.2	1.00956																					0.6	0.94189
6.4	1.0038																					0.52	0.93821
5.6	1.002																					0.44	0.92813
4.8	1.00698																					0.36	0.90817
4	1.01928																					0.28	0.88683
3.2	1.00267																					0.2	0.8663
2.4	1.02257																					0.12	0.86544
1.6	1.01616																					0.04	0.83116
0.8	1.03102																					-0.04	0.81103
0	1.02067																					-0.12	0.74556
-0.8	1.01543																					-0.2	0.64603
-1.6	1.00703																					-0.28	0.47371
-2.4	1.0071																					-0.36	0.10727
-3.2	1.01334																					-0.44	-0.39606
-4	1.00135																					-0.52	-0.76999
-4.8	1.00998																					-0.6	-0.89467
-5.6	1.00654																					-0.68	-0.93957
-6.4	0.99242																					-0.76	-0.96423
-7.2	0.99116																					-0.84	-0.9645
-8	0.99201																					-0.92	-0.97987
-8.8	1.01693																					-1	-0.9871
-9.6	1.0119																					-1	-1.00742
-10.4	1.00628																					-1.2	-0.99755
-11.2	0.99795																					-1.4	-1.00595
-12	1.01094																					-1.6	-1.01013
-12.8	1.00322																					-1.8	-1.02166
-13.6	1.00123																					-2	-1.00559
-14.4	1.00267																					-2.2	-1.02202
-15.2	0.99949																					-2.4	-1.01245
-16	1.00714																					-2.6	-1.01381
-16.8	1.00753																					-2.8	-1.00508
-17.6	0.99629																					-3	-1.00397
-18.4	0.99901																					-3.2	-1.01637
-19.2	1.00821																					-3.4	-1.00998
-20	1.0014																					-3.6	-1.02097
-20.8	1.0028																					-3.8	-1.02419
-21.6	0.99128																					-4	-1.0226
-22.4	0.9501																					-4.2	-1.01828
-23.2	0.82612																					-4.4	-1.03335
-24	0.2754																					-4.6	-1.03515
-24.8	-0.72428																					-4.8	-1.02271
-25.6	-0.97764																					-5	-1.01922
-26.4	-0.98598																					-5.2	-1.02362
-27.2	-1.00151																					-5.4	-1.02404
-28	-1.00212																					-5.6	-1.03008
-28.8	-1.00681																					-5.8	-1.03422
-29.6	-1.01021																					-6	-1.01106
-30.4	-0.99756																					-6	-1.01886
-31.2	-1.00451																					-5.8	-1.01194
-32	-0.99289																					-5.6	-1.02163
-32	-0.99556																					-5.4	-1.01367
-31.2	-0.9991																					-5.2	-1.01774
-30.4	-1.00391																					-5	-1.00513
-29.6	-1.00066																					-4.8	-1.01313
-28.8	-0.99746																					-4.6	-1.01202
-28	-0.9912																					-4.4	-1.01995
-27.2	-1.01308																					-4.2	-1.02483
-26.4	-0.99597																					-4	-1.01067
-25.6	-1.01149																					-3.8	-1.01354
-24.8	-0.99622																					-3.6	-0.99814
-24	-0.99922																					-3.4	-1.01148
-23.2	-0.99167																					-3.2	-1.00974
-22.4	-0.98028																					-3	-1.01913
-21.6	-1.00292																					-2.8	-1.01829
-20.8	-0.98121																					-2.6	-1.01947
-20	-0.98917																					-2.4	-1.01012
-19.2	-1.00034																					-2.2	-1.01144
-18.4	-0.98827																					-2	-0.99337
-17.6	-0.99917																					-1.8	-0.98972
-16.8	-0.98531																					-1.6	-1.00148
-16	-0.9972																					-1.4	-0.98241
-15.2	-0.99017																					-1.2	-0.97914
-14.4	-0.99206																					-1	-0.96069
-13.6	-0.98902																					-1	-0.95044
-12.8	-0.98497																					-0.92	-0.97268
-12	-0.98738																					-0.84	-0.96677
-11.2	-0.98959																					-0.76	-0.97233
-10.4	-0.98644																					-0.68	-0.95882
-9.6	-0.9865																					-0.6	-0.95809
-8.8	-0.99158																					-0.52	-0.9461
-8	-0.9967																					-0.44	-0.934
-7.2	-0.99691																					-0.36	-0.92141
-6.4	-0.98866																					-0.28	-0.9178
-5.6	-0.99036																					-0.2	-0.89333
-4.8	-0.9905																					-0.12	-0.8715
-4	-0.99669																					-0.04	-0.84254
-3.2	-1.00323																					0.04	-0.79497
-2.4	-0.99351																					0.12	-0.74326
-1.6	-1.01243																					0.2	-0.60718
-0.8	-0.99768																					0.28	-0.39471
0	-0.99402																					0.36	0.06713
0.8	-1.00466																					0.44	0.51215
1.6	-1.00049																					0.52	0.80013
2.4	-1.01268																					0.6	0.88989
3.2	-1.01066																					0.68	0.92187
4	-1.01146																					0.76	0.91873
4.8	-1.0096																					0.84	0.93817
5.6	-1.00805																					0.92	0.94669
6.4	-1.01079																					1	0.96531
7.2	-1.00545																					1	0.96486
8	-0.99971																					1.2	0.96454
8.8	-0.99933																					1.4	0.97702
9.6	-1.00669																					1.6	0.98654
10.4	-0.99791																					1.8	0.99756
11.2	-0.99348																					2	0.99296
12	-1.00346																					2.2	1.01479
12.8	-1.00199																					2.4	1.02144
13.6	-0.99557																					2.6	1.02288
14.4	-1.00237																					2.8	1.01386
15.2	-0.9911																					3	1.00288
16	-1.00245																					3.2	0.9995
16.8	-1.00127																					3.4	0.9957
17.6	-0.99684																					3.6	1.00781
18.4	-1.00793																					3.8	1.00118
19.2	-0.99291																					4	1.00743
20	-0.99725																					4.2	0.99194
20.8	-1.00053																					4.4	1.00483
21.6	-0.98607																					4.6	1.00277
22.4	-0.96941																					4.8	1.02119
23.2	-0.75824																					5	1.01611
24	0.0233																					5.2	1.01429
24.8	0.88448																					5.4	1.01365
25.6	0.99971																					5.6	1.0029
26.4	0.99767																					5.8	1.00197
27.2	1.00153																					6	1.00058
28	1.00544
28.8	0.99158
29.6	1.01708
30.4	1.01005
31.2	0.99727
32	1.00263

## Sheet: Fig.4
Fig.4a		Fig.4b			Fig.4c			Fig.4d		Fig.4e								Fig.4f
309.4	2.7692	18	-0.00155	0.0011	10.5	0.00544	-0.00129	32	1.00049	10.4167	0.68811	0.75972	0.28078	0.10166	-0.19796	-0.6453	-0.69941	10	0.92	0.055
306.1	2.77167	17.55	-0.00473	0.00317	10.15	-0.000943625	-0.0054	31.2	1.00529	8.33333	0.95097	0.92855	0.42096	0.03051	-0.40193	-0.86158	-0.91597	6	0.9	0.065
302.8	2.76783	17.1	-0.00167	0.00375	9.8	0.00293	-0.00325	30.4	1.00074	6.25	1.01475	0.89823	0.46363	0.07136	-0.33029	-0.8484	-0.89105	4	0.83	0.04
299.5	2.76036	16.65	-0.00256	-0.0015	9.45	0.00331	-0.00151	29.6	1.00019	4.16667	0.96809	0.87843	0.38313	0.02073	-0.40602	-0.88996	-0.86057	2	0.675	0.055
296.2	2.77213	16.2	-0.00255	-0.00196	9.1	0.00449	-0.00030875	28.8	1.01316	2.08333	0.93467	0.87004	0.42667	0.01758	-0.35757	-0.90207	-0.89263	1	0.43	0.05
292.9	2.76816	15.75	-0.00117	-0.00112	8.75	0.00231	0.00163	28	1.03062	0	0.96915	0.88708	0.38356	-0.02724	-0.34579	-0.94682	-0.89506	0	0	0.055
289.6	2.76517	15.3	-0.0004721	-0.00149	8.4	-0.0034	0.004	27.2	1.01609	-2.08333	0.94437	0.88701	0.403	-0.04379	-0.40842	-0.92091	-0.90383	-1	-0.355	0.04
286.3	2.77114	14.85	0.00104	0.00133	8.05	-0.00403	0.000186875	26.4	1.03311	-4.16667	0.94914	0.8351	0.39604	-0.02581	-0.37883	-0.97509	-0.91169	-2	-0.6	0.09
283	2.76553	14.4	0.00146	0.00541	7.7	0.00128	-0.00191	25.6	1.0253	-6.25	0.9373	0.8063	0.39067	-0.01566	-0.36765	-0.96979	-0.95879	-4	-0.855	0.055
279.7	2.75604	13.95	-0.00488	0.00537	7.35	-0.00169	0.00261	24.8	1.01397	-7.08333	0.89875	0.7889	0.32136	-0.00679	-0.37801	-0.94888	-0.91898	-6	-0.865	0.06
276.4	2.773	13.5	-0.0003815	0.00203	7	6.45e-05	0.0007875	24	1.0034	-7.5	0.92326	0.82881	0.31835	-0.0815	-0.34123	-0.93817	-1.01145	-10	-0.915	0.045
273.1	2.76291	13.05	-0.00505	-0.0004953	6.65	0.00276	0.00572	23.2	1.02557	-7.91667	0.95875	0.81939	0.2204	-0.04258	-0.40371	-0.93265	-1.01084	--	--	--
269.8	2.76504	12.6	-0.00342	-0.000397	6.3	-0.00116	0.000421375	22.4	1.02106	-8.33333	-0.21966	0.53508	0.14067	0.00814	-0.29582	-0.54291	-0.1561	--	--	--
266.5	2.76799	12.15	-0.0035	0.00275	5.95	0.00241	-0.000271375	21.6	1.01179	-8.75	-0.75249	-0.48359	-0.35767	0.07695	0.18568	0.51688	0.58774	--	--	--
263.2	2.77068	11.7	-0.00624	-0.0003969	5.6	0.00263	0.00515	20.8	1.02551	-9.16667	-0.82648	-0.78302	-0.54978	0.04092	0.25157	0.77859	0.79736	--	--	--
259.9	2.75834	11.25	-0.00322	-0.00341	5.25	0.00188	-0.000780125	20	1.02019	-9.58333	-0.94519	-0.83921	-0.5224	0.05499	0.25953	0.82517	0.87395	--	--	--
256.6	2.76802	10.8	0.00152	-0.00245	4.9	0.00355	-0.00212	19.2	0.99459	-10	-0.88455	-0.78107	-0.47167	0.02983	0.33451	0.82472	0.90473	--	--	--
253.3	2.7625	10.35	-0.00507	-0.00118	4.55	-0.00361	0.00615	18.4	0.99607	-10.4167	-0.7968	-0.74459	-0.41195	0.03859	0.34791	0.83236	0.82429	--	--	--
250	2.7683	9.9	-0.00351	-0.0007012	4.2	-0.000922625	0.00167	17.6	1.01088	-10.4167	-0.80073	-0.73668	-0.33794	0.08814	0.3559	0.87097	0.98035	--	--	--
246.7	2.76402	9.45	-0.0005296	-0.00429	3.85	0.00149	4.3375e-05	16.8	0.99756	-8.33333	-0.89372	-0.79298	-0.42894	0.04368	0.37241	0.86198	0.88455	--	--	--
243.4	2.76487	9	6.88e-05	-0.00433	3.5	0.00229	-0.00147	16	0.99325	-6.25	-0.92043	-0.82325	-0.4244	0.05632	0.3218	0.86035	0.86319	--	--	--
240.1	2.76987	8.55	-0.00186	-0.00245	3.15	0.000193625	0.000914875	15.2	1.00135	-4.16667	-0.92151	-0.779	-0.41579	0.00811	0.36329	0.81397	0.94585	--	--	--
236.8	2.77015	8.1	-0.00293	0.0009166	2.8	0.00086825	0.00345	14.4	0.99658	-2.08333	-0.93224	-0.78739	-0.44742	0.01238	0.3815	0.82306	0.94507	--	--	--
233.5	2.75405	7.65	-0.00181	0.0004838	2.45	0.000768875	0.00446	13.6	0.97639	0	-0.88314	-0.81972	-0.47035	0.00531	0.36846	0.78623	0.95335	--	--	--
230.2	2.77806	7.2	0.00143	0.00375	2.1	0.00777	0.00357	12.8	1.00976	2.08333	-0.91028	-0.82056	-0.42767	-0.05342	0.30513	0.76452	0.9468	--	--	--
226.9	2.75686	6.75	-0.00148	-0.0001562	1.75	0.00653	-0.00263	12	1.00261	4.16667	-0.92726	-0.76699	-0.51237	-0.04566	0.32466	0.75157	0.95814	--	--	--
223.6	2.76944	6.3	0.00333	-0.00153	1.4	-0.00146	0.00029575	11.2	0.98232	6.25	-0.95092	-0.84797	-0.4829	-0.00901	0.27109	0.82381	0.90979	--	--	--
220.3	2.76016	5.85	0.00145	-0.00285	1.05	0.00369	-0.00144	10.4	1.01612	7.08333	-1.00248	-0.80939	-0.50149	-0.00419	0.26099	0.8493	0.95631	--	--	--
217	2.78119	5.4	0.00354	0.00269	0.7	0.00774	-0.00047575	9.6	1.0148	7.5	-0.96296	-0.77806	-0.54221	-0.0521	0.22426	0.85134	0.86718	--	--	--
213.7	2.78082	4.95	0.00189	0.0006399	0.35	0.0001225	0.00363	8.8	0.98878	7.91667	-0.96874	-0.81139	-0.49196	-0.0198	0.22466	0.81382	0.84215	--	--	--
210.4	2.76597	4.5	-0.00137	0.00176	0	0.00038625	0.00058725	8	0.99985	8.33333	0.28466	-0.39373	-0.34675	-0.03237	0.0768	0.13663	-0.29767	--	--	--
207.1	2.74572	4.05	-0.00454	0.00115	-0.35	0.00383	-0.00302	7.2	1.03008	8.75	0.72116	0.58659	0.14899	-0.11778	-0.29395	-0.5756	-0.79212	--	--	--
203.8	2.76089	3.6	0.00164	-0.00374	-0.7	-3.1e-05	0.00182	6.4	1.01378	9.16667	0.87437	0.83748	0.30871	-0.01765	-0.34198	-0.78252	-0.89733	--	--	--
200.5	2.76372	3.15	-0.00192	-0.00542	-1.05	0.00054175	0.00252	5.6	0.99721	9.58333	0.84047	0.93938	0.46875	-0.04759	-0.3176	-0.79505	-0.89157	--	--	--
197.2	2.76845	2.7	0.00275	0.00178	-1.4	0.00267	4e-05	4.8	0.97626	10	0.82706	0.90146	0.46062	0.06702	-0.2474	-0.7406	-0.94924	--	--	--
193.9	2.77576	2.25	0.0004453	-0.0003017	-1.75	-0.00215	0.00256	4	0.98329	10.4167	0.5971	0.72804	0.40736	0.17039	-0.09261	-0.56845	-0.67635	--	--	--
190.6	2.75313	1.8	-0.00274	-0.00268	-2.1	-0.00222	0.00234	3.2	1.01522									--	--	--
187.3	2.76228	1.35	0.00418	0.00253	-2.45	-0.00217	-0.00225	2.4	1.00323									--	--	--
184	2.76527	0.9	0.00385	-0.00376	-2.8	-0.00103	-0.00076175	1.6	0.98326									--	--	--
180.7	2.75346	0.45	-0.00236	-0.00123	-3.15	-0.00561	-0.000275375	0.8	0.98303									--	--	--
177.4	2.7509	0	-0.00136	-0.00256	-3.5	-0.000808875	-0.00288	0	1.02019									--	--	--
174.1	2.74217	-0.45	0.00166	-0.00122	-3.85	0.000610125	-0.00541	-0.8	1.00371									--	--	--
170.8	2.73988	-0.9	0.00407	-0.0001396	-4.2	-0.000937125	-0.00169	-1.6	1.00032									--	--	--
167.5	2.74044	-1.35	-0.0005293	-0.00261	-4.55	-0.00328	-0.00531	-2.4	0.99177									--	--	--
164.2	2.74652	-1.8	-0.00208	0.0007995	-4.9	-0.00349	-0.00139	-3.2	0.99351									--	--	--
160.9	2.7347	-2.25	-0.00123	0.00132	-5.25	-0.00255	0.00241	-4	1.02705									--	--	--
157.6	2.72773	-2.7	0.00112	0.00133	-5.6	0.00319	-0.00222	-4.8	1.01678									--	--	--
154.3	2.72183	-3.15	0.0004374	0.0013	-5.95	0.00109	-0.00284	-5.6	1.01517									--	--	--
151	2.72551	-3.6	0.00228	0.0001642	-6.3	-0.00243	-0.00245	-6.4	1.00539									--	--	--
147.7	2.71622	-4.05	0.00227	-0.00323	-6.65	-0.00469	0.00115	-7.2	1.01287									--	--	--
144.4	2.69318	-4.5	-0.00457	0.00118	-7	-0.00502	0.00209	-8	0.99772									--	--	--
141.1	2.69075	-4.95	-0.00359	0.00573	-7.35	-0.000874625	0.00717	-8.8	1.02026									--	--	--
137.8	2.68265	-5.4	-0.0039	0.0023	-7.7	0.00448	-0.0003245	-9.6	1.03315									--	--	--
134.5	2.66434	-5.85	0.00103	-0.0005979	-8.05	0.00149	0.00168	-10.4	1.02075									--	--	--
131.2	2.63595	-6.3	-0.0001635	0.00341	-8.4	-0.00773	0.00156	-11.2	0.98957									--	--	--
127.9	2.60585	-6.75	0.00333	0.00445	-8.75	-0.00456	0.000979125	-12	1.03564									--	--	--
124.6	2.58637	-7.2	0.00349	0.0007998	-9.1	0.00039675	-0.001	-12.8	1.00941									--	--	--
121.3	2.55425	-7.65	0.00528	-0.0002037	-9.45	-0.00267	0.00406	-13.6	1.02485									--	--	--
118	2.51723	-8.1	0.00318	-0.00193	-9.8	-0.000459875	0.00276	-14.4	1.00261									--	--	--
114.7	2.464	-8.55	-0.0015	0.00318	-10.15	-0.00203	-0.00419	-15.2	0.9817									--	--	--
111.4	2.41674	-9	-0.00611	-0.00128	-10.5	0.00345	-0.000361125	-16	0.98237									--	--	--
108.1	2.37992	-9.45	-0.00341	0.00186	-10.15	0.00228	0.000169625	-16.8	1.01504									--	--	--
104.8	2.30976	-9.9	-0.00463	0.0025	-9.8	0.00145	-0.00179	-17.6	0.99983									--	--	--
101.5	2.23771	-10.35	-0.00209	0.0054	-9.45	-0.00015225	-0.00181	-18.4	0.97488									--	--	--
98.2	2.18046	-10.8	-0.003	0.0007041	-9.1	0.00090825	0.00466	-19.2	0.96938									--	--	--
94.9	2.08918	-11.25	-0.00319	0.00112	-8.75	-0.00324	-0.000849375	-20	0.98568									--	--	--
91.6	2.0345	-11.7	0.00104	0.00332	-8.4	-0.00549	-0.00285	-20.8	0.96589									--	--	--
88.3	1.94813	-12.15	-0.0008377	-0.00273	-8.05	-0.00262	-0.00135	-21.6	0.9625									--	--	--
85	1.86631	-12.6	0.0002741	-0.00124	-7.7	-0.00245	0.00101	-22.4	0.54703									--	--	--
81.7	1.79291	-13.05	0.00252	0.00102	-7.35	-0.00289	0.00522	-23.2	-0.78848									--	--	--
78.4	1.69799	-13.5	-0.0021	7.47e-05	-7	-0.00264	0.000519875	-24	-0.93318									--	--	--
75.1	1.64083	-13.95	0.00108	-4.63e-05	-6.65	-0.000182875	-0.000399875	-24.8	-0.95014									--	--	--
71.8	1.56777	-14.4	0.00372	-0.00146	-6.3	-0.00227	-0.0002385	-25.6	-0.96613									--	--	--
68.5	1.50764	-14.85	0.00441	0.0006045	-5.95	-0.000803625	0.00201	-26.4	-0.95744									--	--	--
65.2	1.42382	-15.3	0.00312	0.00304	-5.6	0.00136	0.00279	-27.2	-0.9601									--	--	--
61.9	1.36189	-15.75	0.00296	0.00151	-5.25	0.00115	0.00069375	-28	-0.96944									--	--	--
58.6	1.27413	-16.2	-0.00412	0.00234	-4.9	0.00219	0.00337	-28.8	-0.98882									--	--	--
55.3	1.19763	-16.65	-0.00274	0.00143	-4.55	-0.000372	0.00572	-29.6	-0.96128									--	--	--
52	1.13251	-17.1	-0.0005065	-0.00183	-4.2	-0.00468	0.00267	-30.4	-0.98013									--	--	--
48.7	1.06631	-17.55	0.00139	-0.0004318	-3.85	-0.000428625	-0.00066775	-31.2	-0.98365									--	--	--
45.4	0.97645	-18	-0.00591	0.0008181	-3.5	-0.00297	-0.00735	-32	-0.98843									--	--	--
42.1	0.9168	-18	0.00437	-0.00137	-3.15	-0.00365	-0.00401	-32	-0.94852									--	--	--
38.8	0.8407	-17.55	0.00198	0.0009554	-2.8	-0.00153	-0.00463	-31.2	-1.00879									--	--	--
35.5	0.77778	-17.1	0.00211	0.00317	-2.45	-0.00374	0.000444875	-30.4	-1.00491									--	--	--
32.2	0.70718	-16.65	0.00218	0.00251	-2.1	-0.00873	-0.00027425	-29.6	-1.00707									--	--	--
28.9	0.64333	-16.2	0.0007462	-0.0028	-1.75	-0.00468	-0.00295	-28.8	-0.97401									--	--	--
25.6	0.55275	-15.75	-0.00128	-0.00353	-1.4	-0.00071475	-0.00259	-28	-0.97333									--	--	--
22.3	0.50103	-15.3	-0.00276	0.0003319	-1.05	-0.00437	0.000614625	-27.2	-0.99945									--	--	--
19	0.41263	-14.85	0.00179	-0.00025	-0.7	-0.00455	-0.00326	-26.4	-0.97382									--	--	--
15.7	0.35024	-14.4	0.00463	0.00159	-0.35	-0.00372	-0.00472	-25.6	-0.9704									--	--	--
12.4	0.28577	-13.95	-0.00397	0.00205	0	-0.00063	0.0057	-24.8	-0.98927									--	--	--
9.1	0.21314	-13.5	-0.00435	0.00366	0.35	0.00335	0.00858	-24	-0.96057									--	--	--
5.8	0.12474	-13.05	0.00375	-0.0003806	0.7	-0.00114	-3.875e-06	-23.2	-0.98667									--	--	--
2.5	0.04947	-12.6	-0.00485	0.000563	1.05	-0.0032	-0.00512	-22.4	-0.97775									--	--	--
-0.8	-0.03871	-12.15	-0.00392	0.00401	1.4	-0.00347	0.00107	-21.6	-0.98602									--	--	--
-4.1	-0.09676	-11.7	0.00334	0.00362	1.75	-0.00482	0.00286	-20.8	-0.98618									--	--	--
-7.4	-0.16099	-11.25	0.00189	0.00282	2.1	-0.00498	0.00599	-20	-0.9825									--	--	--
-10.7	-0.24381	-10.8	-0.00311	0.0009699	2.45	-0.00404	0.00499	-19.2	-0.97714									--	--	--
-14	-0.31877	-10.35	-0.00581	0.0013	2.8	-0.00504	0.00395	-18.4	-0.97786									--	--	--
-17.3	-0.37837	-9.9	0.0001881	0.00112	3.15	-0.00303	-0.00118	-17.6	-0.96961									--	--	--
-20.6	-0.44166	-9.45	0.00235	0.0049	3.5	0.0002035	0.00194	-16.8	-0.96806									--	--	--
-23.9	-0.52732	-9	-0.00334	0.00132	3.85	-0.000531	-0.00313	-16	-0.98418									--	--	--
-27.2	-0.58302	-8.55	0.0009144	0.000145	4.2	-0.00163	-0.00556	-15.2	-0.97432									--	--	--
-30.5	-0.65469	-8.1	0.0007624	-0.00344	4.55	-0.00263	-0.00142	-14.4	-0.97123									--	--	--
-33.8	-0.72994	-7.65	-0.00115	0.00155	4.9	-0.00222	0.00375	-13.6	-0.9698									--	--	--
-37.1	-0.81975	-7.2	-0.00127	0.00361	5.25	-0.00527	9.825e-05	-12.8	-0.95081									--	--	--
-40.4	-0.88252	-6.75	-0.00196	0.0045	5.6	-0.00641	0.00198	-12	-0.96043									--	--	--
-43.7	-0.96583	-6.3	-0.000486	0.00291	5.95	-0.00178	0.00216	-11.2	-0.95786									--	--	--
-47	-1.01811	-5.85	0.0004367	-0.00112	6.3	0.00127	-0.00106	-10.4	-0.97473									--	--	--
-50.3	-1.10631	-5.4	0.00111	-0.00364	6.65	-0.00265	0.00134	-9.6	-0.98197									--	--	--
-53.6	-1.17117	-4.95	0.000131	-0.0004409	7	-0.00415	-0.0018	-8.8	-0.99257									--	--	--
-56.9	-1.24798	-4.5	-0.0037	0.00339	7.35	-0.00304	0.000711375	-8	-0.97946									--	--	--
-60.2	-1.31864	-4.05	-0.00172	0.0007453	7.7	0.0006005	0.0007135	-7.2	-0.99694									--	--	--
-63.5	-1.38187	-3.6	-0.00195	0.00223	8.05	0.000775875	-0.0015	-6.4	-0.97035									--	--	--
-66.8	-1.47037	-3.15	0.000956	-0.0005063	8.4	-0.00234	0.00025575	-5.6	-0.96867									--	--	--
-70.1	-1.54511	-2.7	-0.0018	0.0009138	8.75	-0.00276	0.00558	-4.8	-0.97763									--	--	--
-73.4	-1.62402	-2.25	-0.00109	0.00137	9.1	-0.00125	0.00456	-4	-0.98635									--	--	--
-76.7	-1.70844	-1.8	-6.19e-05	0.00281	9.45	-0.00326	0.00134	-3.2	-0.97178									--	--	--
-80	-1.80199	-1.35	0.00165	0.00628	9.8	0.00156	-0.00261	-2.4	-0.97766									--	--	--
-83.3	-1.87687	-0.9	-0.00207	0.00593	10.15	0.00159	0.00348	-1.6	-0.99582									--	--	--
-86.6	-1.94808	-0.45	0.0003028	0.00556	--	--	--	-0.8	-0.98017									--	--	--
-89.9	-2.01956	0	-0.00125	0.00047	--	--	--	0	-0.98121									--	--	--
-93.2	-2.12508	0.45	0.00105	0.00374	--	--	--	0.8	-0.99794									--	--	--
-96.5	-2.20692	0.9	0.00117	0.00481	--	--	--	1.6	-0.99621									--	--	--
-99.8	-2.25571	1.35	0.00173	0.0002153	--	--	--	2.4	-0.9907									--	--	--
-103.1	-2.32176	1.8	0.00453	0.0003385	--	--	--	3.2	-0.98578									--	--	--
-106.4	-2.38055	2.25	0.0009619	0.00193	--	--	--	4	-1.00055									--	--	--
-109.7	-2.41506	2.7	-0.00298	0.00206	--	--	--	4.8	-0.98538									--	--	--
-113	-2.4685	3.15	-0.00127	0.0003919	--	--	--	5.6	-1.00525									--	--	--
-116.3	-2.50603	3.6	-0.00133	0.00518	--	--	--	6.4	-1.00108									--	--	--
-119.6	-2.54413	4.05	-0.0006412	0.00496	--	--	--	7.2	-0.98921									--	--	--
-122.9	-2.55798	4.5	-0.00278	-0.00092	--	--	--	8	-1.00107									--	--	--
-126.2	-2.59599	4.95	0.00585	-0.00192	--	--	--	8.8	-1.00608									--	--	--
-129.5	-2.60681	5.4	-0.0003763	0.00104	--	--	--	9.6	-1.0114									--	--	--
-132.8	-2.63332	5.85	-0.0017	0.0007046	--	--	--	10.4	-0.98834									--	--	--
-136.1	-2.64544	6.3	8.98e-05	-0.00201	--	--	--	11.2	-0.97651									--	--	--
-139.4	-2.65484	6.75	0.00439	0.00331	--	--	--	12	-0.99535									--	--	--
-142.7	-2.67462	7.2	0.00179	0.00215	--	--	--	12.8	-1.0031									--	--	--
-146	-2.66773	7.65	0.00197	-0.00435	--	--	--	13.6	-0.96724									--	--	--
-149.3	-2.69041	8.1	-0.00172	0.0003588	--	--	--	14.4	-0.97815									--	--	--
-152.6	-2.70303	8.55	-0.00104	0.0017	--	--	--	15.2	-0.9513									--	--	--
-155.9	-2.72101	9	0.00203	-0.00254	--	--	--	16	-0.96841									--	--	--
-159.2	-2.70837	9.45	0.005	-0.00361	--	--	--	16.8	-0.96055									--	--	--
-162.5	-2.71025	9.9	0.0009758	-0.0001025	--	--	--	17.6	-0.95168									--	--	--
-165.8	-2.72891	10.35	0.00136	-0.00318	--	--	--	18.4	-0.95833									--	--	--
-169.1	-2.73787	10.8	0.00449	0.0014	--	--	--	19.2	-0.95915									--	--	--
-172.4	-2.73616	11.25	0.00191	0.0007495	--	--	--	20	-0.98274									--	--	--
-175.7	-2.73663	11.7	-0.00159	-0.0006196	--	--	--	20.8	-0.95365									--	--	--
-179	-2.73537	12.15	0.00542	-0.00293	--	--	--	21.6	-0.86307									--	--	--
-182.3	-2.73501	12.6	-0.00255	0.00239	--	--	--	22.4	0.12757									--	--	--
-185.6	-2.75909	13.05	0.00284	-0.0002542	--	--	--	23.2	0.98606									--	--	--
-188.9	-2.74277	13.5	0.0016	0.00127	--	--	--	24	1.03541									--	--	--
-192.2	-2.75538	13.95	0.00324	-0.0007609	--	--	--	24.8	0.99795									--	--	--
-195.5	-2.75225	14.4	0.00413	-0.0006559	--	--	--	25.6	1.02052									--	--	--
-198.8	-2.744	14.85	-0.00156	0.0026	--	--	--	26.4	1.05111									--	--	--
-202.1	-2.76716	15.3	-0.00284	0.00379	--	--	--	27.2	1.01521									--	--	--
-205.4	-2.75301	15.75	-0.00141	-0.0002282	--	--	--	28	1.0227									--	--	--
-208.7	-2.76305	16.2	0.0003643	-0.0007219	--	--	--	28.8	1.05749									--	--	--
-212	-2.76719	16.65	0.00197	-0.00268	--	--	--	29.6	1.03622									--	--	--
-215.3	-2.76774	17.1	0.00287	-0.00234	--	--	--	30.4	1.0386									--	--	--
-218.6	-2.76309	17.55	0.000773	0.0007555	--	--	--	31.2	1.02544									--	--	--
-221.9	-2.77122	18	0.00306	-0.0003629	--	--	--	32	1.03535									--	--	--
-225.2	-2.75942				--	--	--	--	--									--	--	--
-228.5	-2.76436				--	--	--	--	--									--	--	--
-231.8	-2.75385				--	--	--	--	--									--	--	--
-235.1	-2.75447				--	--	--	--	--									--	--	--
-238.4	-2.75386				--	--	--	--	--									--	--	--
-241.7	-2.75417				--	--	--	--	--									--	--	--
-245	-2.76307				--	--	--	--	--									--	--	--
-248.3	-2.75997				--	--	--	--	--									--	--	--
-251.6	-2.77567				--	--	--	--	--									--	--	--
-254.9	-2.7725				--	--	--	--	--									--	--	--
-258.2	-2.75176				--	--	--	--	--									--	--	--
-261.5	-2.75823				--	--	--	--	--									--	--	--
-264.8	-2.75538				--	--	--	--	--									--	--	--
-268.1	-2.75081				--	--	--	--	--									--	--	--
-271.4	-2.75246				--	--	--	--	--									--	--	--
-274.7	-2.76477				--	--	--	--	--									--	--	--
-278	-2.76912				--	--	--	--	--									--	--	--
-281.3	-2.76528				--	--	--	--	--									--	--	--
-284.6	-2.77121				--	--	--	--	--									--	--	--
-287.9	-2.75253				--	--	--	--	--									--	--	--
-291.2	-2.75207				--	--	--	--	--									--	--	--
-294.5	-2.76188				--	--	--	--	--									--	--	--
-294.5	-2.76342				--	--	--	--	--									--	--	--
-291.2	-2.75394				--	--	--	--	--									--	--	--
-287.9	-2.74497				--	--	--	--	--									--	--	--
-284.6	-2.74685				--	--	--	--	--									--	--	--
-281.3	-2.75274				--	--	--	--	--									--	--	--
-278	-2.757				--	--	--	--	--									--	--	--
-274.7	-2.76221				--	--	--	--	--									--	--	--
-271.4	-2.7379				--	--	--	--	--									--	--	--
-268.1	-2.73558				--	--	--	--	--									--	--	--
-264.8	-2.74643				--	--	--	--	--									--	--	--
-261.5	-2.75062				--	--	--	--	--									--	--	--
-258.2	-2.76066				--	--	--	--	--									--	--	--
-254.9	-2.7435				--	--	--	--	--									--	--	--
-251.6	-2.75364				--	--	--	--	--									--	--	--
-248.3	-2.74356				--	--	--	--	--									--	--	--
-245	-2.74479				--	--	--	--	--									--	--	--
-241.7	-2.741				--	--	--	--	--									--	--	--
-238.4	-2.73963				--	--	--	--	--									--	--	--
-235.1	-2.74568				--	--	--	--	--									--	--	--
-231.8	-2.7537				--	--	--	--	--									--	--	--
-228.5	-2.74147				--	--	--	--	--									--	--	--
-225.2	-2.75904				--	--	--	--	--									--	--	--
-221.9	-2.75061				--	--	--	--	--									--	--	--
-218.6	-2.75028				--	--	--	--	--									--	--	--
-215.3	-2.74581				--	--	--	--	--									--	--	--
-212	-2.73821				--	--	--	--	--									--	--	--
-208.7	-2.73369				--	--	--	--	--									--	--	--
-205.4	-2.74051				--	--	--	--	--									--	--	--
-202.1	-2.74221				--	--	--	--	--									--	--	--
-198.8	-2.75337				--	--	--	--	--									--	--	--
-195.5	-2.73019				--	--	--	--	--									--	--	--
-192.2	-2.76129				--	--	--	--	--									--	--	--
-188.9	-2.745				--	--	--	--	--									--	--	--
-185.6	-2.73185				--	--	--	--	--									--	--	--
-182.3	-2.73812				--	--	--	--	--									--	--	--
-179	-2.73192				--	--	--	--	--									--	--	--
-175.7	-2.72088				--	--	--	--	--									--	--	--
-172.4	-2.74026				--	--	--	--	--									--	--	--
-169.1	-2.72091				--	--	--	--	--									--	--	--
-165.8	-2.72137				--	--	--	--	--									--	--	--
-162.5	-2.71344				--	--	--	--	--									--	--	--
-159.2	-2.71049				--	--	--	--	--									--	--	--
-155.9	-2.69919				--	--	--	--	--									--	--	--
-152.6	-2.70382				--	--	--	--	--									--	--	--
-149.3	-2.68653				--	--	--	--	--									--	--	--
-146	-2.69353				--	--	--	--	--									--	--	--
-142.7	-2.67745				--	--	--	--	--									--	--	--
-139.4	-2.65069				--	--	--	--	--									--	--	--
-136.1	-2.64966				--	--	--	--	--									--	--	--
-132.8	-2.62184				--	--	--	--	--									--	--	--
-129.5	-2.60037				--	--	--	--	--									--	--	--
-126.2	-2.59649				--	--	--	--	--									--	--	--
-122.9	-2.56728				--	--	--	--	--									--	--	--
-119.6	-2.53604				--	--	--	--	--									--	--	--
-116.3	-2.49291				--	--	--	--	--									--	--	--
-113	-2.44134				--	--	--	--	--									--	--	--
-109.7	-2.40161				--	--	--	--	--									--	--	--
-106.4	-2.34682				--	--	--	--	--									--	--	--
-103.1	-2.26279				--	--	--	--	--									--	--	--
-99.8	-2.19471				--	--	--											--	--	--
-96.5	-2.13588				--	--	--											--	--	--
-93.2	-2.07745				--	--	--											--	--	--
-89.9	-2.00563				--	--	--											--	--	--
-86.6	-1.91415				--	--	--											--	--	--
-83.3	-1.83145				--	--	--											--	--	--
-80	-1.77531				--	--	--											--	--	--
-76.7	-1.70192				--	--	--											--	--	--
-73.4	-1.62344				--	--	--											--	--	--
-70.1	-1.55236				--	--	--											--	--	--
-66.8	-1.4848				--	--	--											--	--	--
-63.5	-1.40385				--	--	--											--	--	--
-60.2	-1.3308				--	--	--											--	--	--
-56.9	-1.26645				--	--	--											--	--	--
-53.6	-1.18307				--	--	--											--	--	--
-50.3	-1.10877				--	--	--											--	--	--
-47	-1.04522				--	--	--											--	--	--
-43.7	-0.95932				--	--	--											--	--	--
-40.4	-0.90946				--	--	--											--	--	--
-37.1	-0.81915				--	--	--											--	--	--
-33.8	-0.74347				--	--	--											--	--	--
-30.5	-0.69093				--	--	--											--	--	--
-27.2	-0.59998				--	--	--											--	--	--
-23.9	-0.53408				--	--	--											--	--	--
-20.6	-0.46088				--	--	--											--	--	--
-17.3	-0.38734				--	--	--											--	--	--
-14	-0.311				--	--	--											--	--	--
-10.7	-0.25287				--	--	--											--	--	--
-7.4	-0.17682				--	--	--											--	--	--
-4.1	-0.08436				--	--	--											--	--	--
-0.8	0.00177				--	--	--											--	--	--
2.5	0.08161				--	--	--											--	--	--
5.8	0.16208				--	--	--											--	--	--
9.1	0.24058				--	--	--											--	--	--
12.4	0.30038				--	--	--											--	--	--
15.7	0.36009				--	--	--											--	--	--
19	0.4374				--	--	--											--	--	--
22.3	0.50601				--	--	--											--	--	--
25.6	0.582				--	--	--											--	--	--
28.9	0.64606				--	--	--											--	--	--
32.2	0.71583				--	--	--											--	--	--
35.5	0.77285				--	--	--											--	--	--
38.8	0.8556				--	--	--											--	--	--
42.1	0.92497				--	--	--											--	--	--
45.4	0.99909				--	--	--											--	--	--
48.7	1.07676				--	--	--											--	--	--
52	1.13226				--	--	--											--	--	--
55.3	1.21592				--	--	--											--	--	--
58.6	1.28889				--	--	--											--	--	--
61.9	1.3589				--	--	--											--	--	--
65.2	1.43594				--	--	--											--	--	--
68.5	1.50543				--	--	--											--	--	--
71.8	1.58837				--	--	--											--	--	--
75.1	1.66044				--	--	--											--	--	--
78.4	1.74851				--	--	--											--	--	--
81.7	1.83937				--	--	--											--	--	--
85	1.90526				--	--	--											--	--	--
88.3	1.98505				--	--	--											--	--	--
91.6	2.06222				--	--	--											--	--	--
94.9	2.13542				--	--	--											--	--	--
98.2	2.21738				--	--	--											--	--	--
101.5	2.27145				--	--	--											--	--	--
104.8	2.33744				--	--	--											--	--	--
108.1	2.40229				--	--	--											--	--	--
111.4	2.43767				--	--	--											--	--	--
114.7	2.49225				--	--	--											--	--	--
118	2.52835				--	--	--											--	--	--
121.3	2.56019				--	--	--											--	--	--
124.6	2.57394				--	--	--											--	--	--
127.9	2.59618				--	--	--											--	--	--
131.2	2.63577				--	--	--											--	--	--
134.5	2.64635				--	--	--											--	--	--
137.8	2.66006				--	--	--											--	--	--
141.1	2.65791				--	--	--											--	--	--
144.4	2.67948				--	--	--											--	--	--
147.7	2.68745				--	--	--											--	--	--
151	2.69217				--	--	--											--	--	--
154.3	2.70525				--	--	--											--	--	--
157.6	2.71805				--	--	--											--	--	--
160.9	2.71834				--	--	--											--	--	--
164.2	2.71602				--	--	--											--	--	--
167.5	2.71465				--	--	--											--	--	--
170.8	2.72258				--	--	--											--	--	--
174.1	2.7156				--	--	--											--	--	--
177.4	2.73472				--	--	--											--	--	--
180.7	2.73328				--	--	--											--	--	--
184	2.75026				--	--	--											--	--	--
187.3	2.74661				--	--	--											--	--	--
190.6	2.75165				--	--	--											--	--	--
193.9	2.75906				--	--	--											--	--	--
197.2	2.74331				--	--	--											--	--	--
200.5	2.7624				--	--	--											--	--	--
203.8	2.76159				--	--	--											--	--	--
207.1	2.76696				--	--	--											--	--	--
210.4	2.77104				--	--	--											--	--	--
213.7	2.7496				--	--	--											--	--	--
217	2.76879				--	--	--											--	--	--
220.3	2.77474				--	--	--											--	--	--
223.6	2.76697				--	--	--											--	--	--
226.9	2.76858				--	--	--											--	--	--
230.2	2.75923				--	--	--											--	--	--
233.5	2.76434				--	--	--											--	--	--
236.8	2.77245				--	--	--											--	--	--
240.1	2.77003				--	--	--											--	--	--
243.4	2.74904				--	--	--											--	--	--
246.7	2.76154				--	--	--											--	--	--
250	2.75966				--	--	--											--	--	--
253.3	2.77435				--	--	--											--	--	--
256.6	2.76323				--	--	--											--	--	--
259.9	2.7601				--	--	--											--	--	--
263.2	2.75886				--	--	--											--	--	--
266.5	2.75748				--	--	--											--	--	--
269.8	2.77534				--	--	--											--	--	--
273.1	2.75154				--	--	--											--	--	--
276.4	2.7613				--	--	--											--	--	--
279.7	2.76826				--	--	--											--	--	--
283	2.75596				--	--	--											--	--	--
286.3	2.76473				--	--	--											--	--	--
289.6	2.75996				--	--	--											--	--	--
292.9	2.76261				--	--	--											--	--	--
296.2	2.75737				--	--	--											--	--	--
299.5	2.76386				--	--	--											--	--	--
302.8	2.7454				--	--	--											--	--	--
306.1	2.75636				--	--	--											--	--	--
309.4	2.77118				--	--	--											--	--	--
--	--				--	--	--											--	--	--
--	--				--	--	--											--	--	--
--	--				--	--	--											--	--	--
--	--				--	--	--											--	--	--
--	--				--	--	--											--	--	--
--	--				--	--	--											--	--	--
--	--				--	--	--											--	--	--
--	--				--	--	--											--	--	--
--	--				--	--	--											--	--	--
--	--				--	--	--											--	--	--
--	--				--	--	--											--	--	--
--	--				--	--	--											--	--	--
--	--				--	--	--											--	--	--
--	--				--	--	--											--	--	--
--	--				--	--	--											--	--	--
--	--				--	--	--											--	--	--
--	--				--	--	--											--	--	--
--	--				--	--	--											--	--	--
--	--				--	--	--											--	--	--
--	--				--	--	--											--	--	--
--	--				--	--	--											--	--	--
--	--				--	--	--											--	--	--
--	--				--	--	--											--	--	--
					--	--	--											--	--	--
					--	--	--											--	--	--
					--	--	--											--	--	--
					--	--	--											--	--	--
					--	--	--											--	--	--
					--	--	--											--	--	--
					--	--	--											--	--	--
					--	--	--											--	--	--
					--	--	--											--	--	--
					--	--	--											--	--	--
					--	--	--											--	--	--
					--	--	--											--	--	--
					--	--	--											--	--	--
					--	--	--											--	--	--
					--	--	--											--	--	--
					--	--	--											--	--	--
					--	--	--											--	--	--
					--	--	--											--	--	--
					--	--	--											--	--	--
					--	--	--											--	--	--
					--	--	--											--	--	--
					--	--	--											--	--	--
					--	--	--											--	--	--
					--	--	--											--	--	--
					--	--	--											--	--	--
					--	--	--											--	--	--
					--	--	--											--	--	--
					--	--	--											--	--	--
					--	--	--											--	--	--
					--	--	--											--	--	--
					--	--	--											--	--	--
					--	--	--											--	--	--
					--	--	--											--	--	--
					--	--	--											--	--	--
					--	--	--											--	--	--
					--	--	--											--	--	--
					--	--	--											--	--	--
					--	--	--											--	--	--
					--	--	--											--	--	--
					--	--	--											--	--	--
					--	--	--											--	--	--
					--	--	--											--	--	--
					--	--	--											--	--	--
					--	--	--											--	--	--
					--	--	--											--	--	--
					--	--	--											--	--	--
					--	--	--											--	--	--
					--	--	--											--	--	--
					--	--	--											--	--	--
					--	--	--											--	--	--
					--	--	--											--	--	--
					--	--	--											--	--	--
					--	--	--											--	--	--
					--	--	--											--	--	--
					--	--	--											--	--	--
					--	--	--											--	--	--
					--	--	--											--	--	--
					--	--	--											--	--	--
					--	--	--											--	--	--
					--	--	--											--	--	--
					--	--	--											--	--	--
					--	--	--											--	--	--
					--	--	--											--	--	--
					--	--	--											--	--	--
					--	--	--											--	--	--
					--	--	--											--	--	--
					--	--	--											--	--	--
					--	--	--											--	--	--
					--	--	--											--	--	--
					--	--	--											--	--	--
					--	--	--											--	--	--
					--	--	--											--	--	--
					--	--	--											--	--	--
					--	--	--											--	--	--
					--	--	--											--	--	--
					--	--	--											--	--	--
					--	--	--											--	--	--
					--	--	--											--	--	--
					--	--	--											--	--	--
					--	--	--											--	--	--
					--	--	--											--	--	--
					--	--	--											--	--	--
					--	--	--											--	--	--
					--	--	--											--	--	--
					--	--	--											--	--	--
					--	--	--											--	--	--
					--	--	--											--	--	--
					--	--	--											--	--	--
					--	--	--											--	--	--
					--	--	--											--	--	--
					--	--	--											--	--	--
					--	--	--											--	--	--
					--	--	--											--	--	--
					--	--	--											--	--	--
					--	--	--											--	--	--
					--	--	--											--	--	--
					--	--	--											--	--	--
					--	--	--											--	--	--
					--	--	--											--	--	--
					--	--	--											--	--	--
					--	--	--											--	--	--
					--	--	--											--	--	--
					--	--	--											--	--	--
					--	--	--											--	--	--
					--	--	--											--	--	--
					--	--	--											--	--	--
					--	--	--											--	--	--
					--	--	--											--	--	--
					--	--	--											--	--	--
					--	--	--											--	--	--
					--	--	--											--	--	--
					--	--	--											--	--	--
					--	--	--											--	--	--
					--	--	--											--	--	--
					--	--	--											--	--	--
					--	--	--											--	--	--
					--	--	--											--	--	--
					--	--	--											--	--	--
					--	--	--											--	--	--
					--	--	--											--	--	--
					--	--	--											--	--	--
					--	--	--											--	--	--
					--	--	--											--	--	--
					--	--	--											--	--	--
					--	--	--											--	--	--
					--	--	--											--	--	--
					--	--	--											--	--	--
					--	--	--											--	--	--
					--	--	--											--	--	--
					--	--	--											--	--	--
					--	--	--											--	--	--
					--	--	--											--	--	--
					--	--	--											--	--	--
					--	--	--											--	--	--
					--	--	--											--	--	--
					--	--	--											--	--	--
					--	--	--											--	--	--
					--	--	--											--	--	--
					--	--	--											--	--	--
					--	--	--											--	--	--
					--	--	--											--	--	--
					--	--	--											--	--	--
					--	--	--											--	--	--
					--	--	--											--	--	--
					--	--	--											--	--	--
					--	--	--											--	--	--
					--	--	--											--	--	--
					--	--	--											--	--	--
					--	--	--											--	--	--
					--	--	--											--	--	--
					--	--	--											--	--	--
					--	--	--											--	--	--
					--	--	--											--	--	--
					--	--	--											--	--	--
					--	--	--											--	--	--
					--	--	--											--	--	--
					--	--	--											--	--	--
					--	--	--											--	--	--
					--	--	--											--	--	--
					--	--	--											--	--	--
					--	--	--											--	--	--
					--	--	--											--	--	--
					--	--	--											--	--	--
					--	--	--											--	--	--
					--	--	--											--	--	--
					--	--	--											--	--	--
					--	--	--											--	--	--
					--	--	--											--	--	--
					--	--	--											--	--	--
					--	--	--											--	--	--
					--	--	--											--	--	--
					--	--	--											--	--	--
					--	--	--											--	--	--
					--	--	--											--	--	--
					--	--	--											--	--	--
					--	--	--											--	--	--
					--	--	--											--	--	--
					--	--	--											--	--	--
					--	--	--											--	--	--
					--	--	--											--	--	--
					--	--	--											--	--	--
					--	--	--											--	--	--
					--	--	--											--	--	--
					--	--	--											--	--	--
					--	--	--											--	--	--
					--	--	--											--	--	--
					--	--	--											--	--	--
					--	--	--											--	--	--
					--	--	--											--	--	--
					--	--	--											--	--	--
					--	--	--											--	--	--
					--	--	--											--	--	--
					--	--	--											--	--	--
					--	--	--											--	--	--
					--	--	--											--	--	--
					--	--	--											--	--	--
					--	--	--											--	--	--
					--	--	--											--	--	--
					--	--	--											--	--	--
					--	--	--											--	--	--
					--	--	--											--	--	--
					--	--	--											--	--	--
					--	--	--											--	--	--
					--	--	--											--	--	--
					--	--	--											--	--	--
					--	--	--											--	--	--
					--	--	--											--	--	--
					--	--	--											--	--	--
					--	--	--											--	--	--
					--	--	--											--	--	--
					--	--	--											--	--	--
					--	--	--											--	--	--
					--	--	--											--	--	--
					--	--	--											--	--	--
					--	--	--											--	--	--
					--	--	--											--	--	--
					--	--	--											--	--	--
					--	--	--											--	--	--
					--	--	--											--	--	--
					--	--	--											--	--	--
					--	--	--											--	--	--
					--	--	--											--	--	--
					--	--	--											--	--	--
					--	--	--											--	--	--
					--	--	--											--	--	--
					--	--	--											--	--	--
					--	--	--											--	--	--
					--	--	--											--	--	--
					--	--	--											--	--	--
					--	--	--											--	--	--
					--	--	--											--	--	--
					--	--	--											--	--	--
					--	--	--											--	--	--
					--	--	--											--	--	--
					--	--	--											--	--	--
					--	--	--											--	--	--
					--	--	--											--	--	--
					--	--	--											--	--	--
					--	--	--											--	--	--
					--	--	--											--	--	--
					--	--	--											--	--	--
					--	--	--											--	--	--
					--	--	--											--	--	--
					--	--	--											--	--	--
					--	--	--											--	--	--
					--	--	--											--	--	--
					--	--	--											--	--	--
					--	--	--											--	--	--
					--	--	--											--	--	--
					--	--	--											--	--	--
					--	--	--											--	--	--
					--	--	--											--	--	--
					--	--	--											--	--	--
					--	--	--											--	--	--
					--	--	--											--	--	--
					--	--	--											--	--	--
					--	--	--											--	--	--
					--	--	--											--	--	--
					--	--	--											--	--	--
					--	--	--											--	--	--
					--	--	--											--	--	--
					--	--	--											--	--	--
					--	--	--											--	--	--
					--	--	--											--	--	--
					--	--	--											--	--	--
					--	--	--											--	--	--
					--	--	--											--	--	--
					--	--	--											--	--	--
					--	--	--											--	--	--
					--	--	--											--	--	--
					--	--	--											--	--	--
					--	--	--											--	--	--
					--	--	--											--	--	--
					--	--	--											--	--	--
					--	--	--											--	--	--
					--	--	--											--	--	--
					--	--	--											--	--	--
					--	--	--											--	--	--
					--	--	--											--	--	--
					--	--	--											--	--	--
					--	--	--											--	--	--
					--	--	--											--	--	--
					--	--	--											--	--	--
					--	--	--											--	--	--
					--	--	--											--	--	--
					--	--	--											--	--	--
					--	--	--											--	--	--
					--	--	--											--	--	--
					--	--	--											--	--	--
					--	--	--											--	--	--
					--	--	--											--	--	--
					--	--	--											--	--	--
					--	--	--											--	--	--
					--	--	--											--	--	--
					--	--	--											--	--	--
					--	--	--											--	--	--
					--	--	--											--	--	--
					--	--	--											--	--	--
					--	--	--											--	--	--
					--	--	--											--	--	--
					--	--	--											--	--	--
					--	--	--											--	--	--
					--	--	--											--	--	--
					--	--	--											--	--	--
					--	--	--											--	--	--
					--	--	--											--	--	--
					--	--	--											--	--	--
					--	--	--											--	--	--
					--	--	--											--	--	--
					--	--	--											--	--	--
					--	--	--											--	--	--
					--	--	--											--	--	--
					--	--	--											--	--	--
					--	--	--											--	--	--
					--	--	--											--	--	--
					--	--	--											--	--	--
					--	--	--											--	--	--
					--	--	--											--	--	--
					--	--	--											--	--	--
					--	--	--											--	--	--
					--	--	--											--	--	--
					--	--	--											--	--	--
					--	--	--											--	--	--
					--	--	--											--	--	--
					--	--	--											--	--	--
					--	--	--											--	--	--
					--	--	--											--	--	--
					--	--	--											--	--	--
					--	--	--											--	--	--
					--	--	--											--	--	--
					--	--	--											--	--	--
					--	--	--											--	--	--
					--	--	--											--	--	--
					--	--	--											--	--	--
					--	--	--											--	--	--
					--	--	--											--	--	--
					--	--	--											--	--	--
					--	--	--											--	--	--
					--	--	--											--	--	--
					--	--	--											--	--	--
					--	--	--											--	--	--
					--	--	--											--	--	--
					--	--	--											--	--	--
					--	--	--											--	--	--
					--	--	--											--	--	--
					--	--	--											--	--	--
					--	--	--											--	--	--
					--	--	--											--	--	--
					--	--	--											--	--	--
					--	--	--											--	--	--
					--	--	--											--	--	--
					--	--	--											--	--	--
					--	--	--											--	--	--
					--	--	--											--	--	--
					--	--	--											--	--	--
					--	--	--											--	--	--
					--	--	--											--	--	--
					--	--	--											--	--	--
					--	--	--											--	--	--
					--	--	--											--	--	--
					--	--	--											--	--	--
					--	--	--											--	--	--
					--	--	--											--	--	--
					--	--	--											--	--	--
					--	--	--											--	--	--
					--	--	--											--	--	--
					--	--	--											--	--	--
					--	--	--											--	--	--
					--	--	--											--	--	--
					--	--	--											--	--	--
					--	--	--											--	--	--
					--	--	--											--	--	--
					--	--	--											--	--	--
					--	--	--											--	--	--
					--	--	--											--	--	--
					--	--	--											--	--	--
					--	--	--											--	--	--
					--	--	--											--	--	--
					--	--	--											--	--	--
					--	--	--											--	--	--
					--	--	--											--	--	--
					--	--	--											--	--	--
					--	--	--											--	--	--
					--	--	--											--	--	--
					--	--	--											--	--	--
					--	--	--											--	--	--
					--	--	--											--	--	--
					--	--	--											--	--	--
					--	--	--											--	--	--
					--	--	--											--	--	--
					--	--	--											--	--	--
					--	--	--											--	--	--
					--	--	--											--	--	--
					--	--	--											--	--	--
					--	--	--											--	--	--
					--	--	--											--	--	--
					--	--	--											--	--	--
					--	--	--											--	--	--
					--	--	--											--	--	--
					--	--	--											--	--	--
					--	--	--											--	--	--
					--	--	--											--	--	--
					--	--	--											--	--	--
					--	--	--											--	--	--
					--	--	--											--	--	--
					--	--	--											--	--	--
					--	--	--											--	--	--
					--	--	--											--	--	--
					--	--	--											--	--	--
					--	--	--											--	--	--
					--	--	--											--	--	--
					--	--	--											--	--	--
					--	--	--											--	--	--
					--	--	--											--	--	--
					--	--	--											--	--	--
					--	--	--											--	--	--
					--	--	--											--	--	--
					--	--	--											--	--	--
					--	--	--											--	--	--
					--	--	--											--	--	--
					--	--	--											--	--	--
					--	--	--											--	--	--
					--	--	--											--	--	--
					--	--	--											--	--	--
					--	--	--											--	--	--
					--	--	--											--	--	--
					--	--	--											--	--	--
					--	--	--											--	--	--
					--	--	--											--	--	--
					--	--	--											--	--	--
					--	--	--											--	--	--
					--	--	--											--	--	--
					--	--	--											--	--	--
					--	--	--											--	--	--
					--	--	--											--	--	--
					--	--	--											--	--	--
					--	--	--											--	--	--
					--	--	--											--	--	--
					--	--	--											--	--	--
					--	--	--											--	--	--
					--	--	--											--	--	--
					--	--	--											--	--	--
					--	--	--											--	--	--
					--	--	--											--	--	--
					--	--	--											--	--	--
					--	--	--											--	--	--
					--	--	--											--	--	--
					--	--	--											--	--	--
					--	--	--											--	--	--
					--	--	--											--	--	--
					--	--	--											--	--	--
					--	--	--											--	--	--
					--	--	--											--	--	--
					--	--	--											--	--	--
					--	--	--											--	--	--
					--	--	--											--	--	--
					--	--	--											--	--	--
					--	--	--											--	--	--
					--	--	--											--	--	--
					--	--	--											--	--	--
					--	--	--											--	--	--
					--	--	--											--	--	--
					--	--	--											--	--	--
					--	--	--											--	--	--
					--	--	--											--	--	--
					--	--	--											--	--	--
					--	--	--											--	--	--
					--	--	--											--	--	--
					--	--	--											--	--	--
					--	--	--											--	--	--
					--	--	--											--	--	--
					--	--	--											--	--	--
					--	--	--											--	--	--
					--	--	--											--	--	--
					--	--	--											--	--	--
					--	--	--											--	--	--
					--	--	--											--	--	--
					--	--	--											--	--	--
					--	--	--											--	--	--
					--	--	--											--	--	--
					--	--	--											--	--	--
					--	--	--											--	--	--
					--	--	--											--	--	--
					--	--	--											--	--	--
					--	--	--											--	--	--
					--	--	--											--	--	--
					--	--	--											--	--	--
					--	--	--											--	--	--
					--	--	--											--	--	--
					--	--	--											--	--	--
					--	--	--											--	--	--
					--	--	--											--	--	--
					--	--	--											--	--	--
					--	--	--											--	--	--
					--	--	--											--	--	--
					--	--	--											--	--	--
					--	--	--											--	--	--
					--	--	--											--	--	--
					--	--	--											--	--	--
					--	--	--											--	--	--
					--	--	--											--	--	--
					--	--	--											--	--	--
					--	--	--											--	--	--
					--	--	--											--	--	--
					--	--	--											--	--	--
					--	--	--											--	--	--
					--	--	--											--	--	--
					--	--	--											--	--	--
					--	--	--											--	--	--
					--	--	--											--	--	--
					--	--	--											--	--	--
					--	--	--											--	--	--
					--	--	--											--	--	--
					--	--	--											--	--	--
					--	--	--											--	--	--
					--	--	--											--	--	--
					--	--	--											--	--	--
					--	--	--											--	--	--
					--	--	--											--	--	--
					--	--	--											--	--	--
					--	--	--											--	--	--
					--	--	--											--	--	--
					--	--	--											--	--	--
					--	--	--											--	--	--
					--	--	--											--	--	--
					--	--	--											--	--	--
					--	--	--											--	--	--
					--	--	--											--	--	--
					--	--	--											--	--	--
					--	--	--											--	--	--
					--	--	--											--	--	--
					--	--	--											--	--	--
					--	--	--											--	--	--
					--	--	--											--	--	--
					--	--	--											--	--	--
					--	--	--											--	--	--
					--	--	--											--	--	--
					--	--	--											--	--	--
					--	--	--											--	--	--
					--	--	--											--	--	--
					--	--	--											--	--	--
					--	--	--											--	--	--
					--	--	--											--	--	--
					--	--	--											--	--	--
					--	--	--											--	--	--
					--	--	--											--	--	--
					--	--	--											--	--	--
					--	--	--											--	--	--
					--	--	--											--	--	--
					--	--	--											--	--	--
					--	--	--											--	--	--
					--	--	--											--	--	--
					--	--	--											--	--	--
					--	--	--											--	--	--
					--	--	--											--	--	--
					--	--	--											--	--	--
					--	--	--											--	--	--
					--	--	--											--	--	--
					--	--	--											--	--	--
					--	--	--											--	--	--
					--	--	--											--	--	--
					--	--	--											--	--	--
					--	--	--											--	--	--
					--	--	--											--	--	--
					--	--	--											--	--	--
					--	--	--											--	--	--
					--	--	--											--	--	--
					--	--	--											--	--	--
					--	--	--											--	--	--
					--	--	--											--	--	--
					--	--	--											--	--	--
					--	--	--											--	--	--
					--	--	--											--	--	--
					--	--	--											--	--	--
					--	--	--											--	--	--
					--	--	--											--	--	--
					--	--	--											--	--	--
					--	--	--											--	--	--
					--	--	--											--	--	--
					--	--	--											--	--	--
					--	--	--											--	--	--
					--	--	--											--	--	--
					--	--	--											--	--	--
					--	--	--											--	--	--
					--	--	--											--	--	--
					--	--	--											--	--	--
					--	--	--											--	--	--
					--	--	--											--	--	--
					--	--	--											--	--	--
					--	--	--											--	--	--
					--	--	--											--	--	--
					--	--	--											--	--	--
					--	--	--											--	--	--
					--	--	--											--	--	--
					--	--	--											--	--	--
					--	--	--											--	--	--
					--	--	--											--	--	--
					--	--	--											--	--	--
					--	--	--											--	--	--
					--	--	--											--	--	--
					--	--	--											--	--	--
					--	--	--											--	--	--
					--	--	--											--	--	--
					--	--	--											--	--	--
					--	--	--											--	--	--
					--	--	--											--	--	--
					--	--	--											--	--	--
					--	--	--											--	--	--
					--	--	--											--	--	--
					--	--	--
					--	--	--
					--	--	--
					--	--	--
					--	--	--
					--	--	--
					--	--	--
					--	--	--
					--	--	--
					--	--	--
					--	--	--
					--	--	--
					--	--	--
					--	--	--
					--	--	--
					--	--	--
					--	--	--
					--	--	--
					--	--	--
					--	--	--
					--	--	--
					--	--	--
					--	--	--
					--	--	--
					--	--	--
					--	--	--
					--	--	--
					--	--	--
					--	--	--
					--	--	--
					--	--	--
					--	--	--
					--	--	--
					--	--	--
					--	--	--
					--	--	--
					--	--	--
					--	--	--
					--	--	--
					--	--	--
					--	--	--
					--	--	--
					--	--	--
					--	--	--
					--	--	--
					--	--	--
					--	--	--
					--	--	--
					--	--	--
					--	--	--
					--	--	--
					--	--	--
					--	--	--
					--	--	--
					--	--	--
					--	--	--
					--	--	--
					--	--	--
					--	--	--
					--	--	--
					--	--	--
					--	--	--
					--	--	--
					--	--	--
					--	--	--
					--	--	--
					--	--	--
					--	--	--
					--	--	--
					--	--	--
					--	--	--
					--	--	--
					--	--	--
					--	--	--
					--	--	--
					--	--	--
					--	--	--
					--	--	--
					--	--	--
					--	--	--
					--	--	--
					--	--	--
					--	--	--
					--	--	--
					--	--	--
					--	--	--
					--	--	--
					--	--	--
					--	--	--
					--	--	--
					--	--	--
					--	--	--
					--	--	--
					--	--	--
					--	--	--
					--	--	--
					--	--	--
					--	--	--
					--	--	--
					--	--	--
					--	--	--
					--	--	--
					--	--	--
					--	--	--
					--	--	--
					--	--	--
					--	--	--
					--	--	--
					--	--	--
					--	--	--
					--	--	--
					--	--	--
					--	--	--
					--	--	--
					--	--	--
					--	--	--
					--	--	--
					--	--	--
					--	--	--
					--	--	--
					--	--	--
					--	--	--
					--	--	--
					--	--	--
					--	--	--
					--	--	--
					--	--	--
					--	--	--
					--	--	--
					--	--	--
					--	--	--
					--	--	--
					--	--	--
					--	--	--
					--	--	--
					--	--	--
					--	--	--
					--	--	--
					--	--	--
					--	--	--
					--	--	--
					--	--	--
					--	--	--
					--	--	--
					--	--	--
					--	--	--
					--	--	--
					--	--	--
					--	--	--
					--	--	--
					--	--	--
					--	--	--
					--	--	--
					--	--	--
					--	--	--
					--	--	--
					--	--	--
					--	--	--
					--	--	--
					--	--	--
					--	--	--
					--	--	--
					--	--	--
					--	--	--
					--	--	--
					--	--	--
					--	--	--
					--	--	--
					--	--	--
					--	--	--
					--	--	--
					--	--	--
					--	--	--
					--	--	--
					--	--	--
					--	--	--
					--	--	--
					--	--	--
					--	--	--
					--	--	--
					--	--	--
					--	--	--
					--	--	--
					--	--	--
					--	--	--
					--	--	--
					--	--	--
					--	--	--
					--	--	--
					--	--	--
					--	--	--
					--	--	--
					--	--	--
					--	--	--
					--	--	--
					--	--	--
					--	--	--
					--	--	--
					--	--	--
					--	--	--
